# Supplementary material for: Crystal structure and Hirshfeld surface analysis of (Z)-4-(4-hy­droxy­benzyl­idene)-3-methyl­isoxazol-5(4H)-one
Source: Acta Crystallogr E Crystallogr Commun. 2018 Jun 8;74(Pt 7):926–30. doi: 10.1107/S2056989018007867 (PMC6038640; doi:10.1107/S2056989018007867)
Supplement: Supplementary file 1 [file e-74-00926-sup1.cif]

##############################################################################
#                                                                            #
# This CIF contains the data in a paper accepted for publication in          #
# Acta Crystallographica Section E. It conforms to the requirements of       #
# Notes for Authors for Acta Crystallographica Section E, and has been       #
# peer reviewed under the auspices of the IUCr Commission on Journals.       #
#                                                                            #
# Full details of the Crystallographic Information File format               #
# are given in the paper "The Crystallographic Information File (CIF):       #
# a New Standard Archive File for Crystallography" by S. R. Hall, F. H.      #
# Allen and I. D. Brown [Acta Cryst. (1991), A47, 655-685].                  #
#                                                                            #
# The current version of the core CIF dictionary is obtainable from          #
# ftp://ftp.iucr.org/pub/cif_core.dic.                                       #
#                                                                            #
# Software is freely available for graphical display of the structure(s)     #
# in this CIF. For information consult the CIF software page                 #
# http://www.iucr.org/resources/cif/software.                                #
#                                                                            #
# This file may be used for bona fide research purposes within the           #
# scientific community so long as proper attribution is given to the journal # 
# article from which it was obtained.                                        #
#                                                                            #
##############################################################################
data_I
_database_code_depnum_ccdc_archive 'CCDC 1845567'
_audit_creation_method     'SHELXL-2018/3'
_chemical_name_systematic
;
(<i>Z</i>)-4-(4-Hydroxybenzylidene)-3-methylisoxazol-5(4<i>H</i>)-one
;
_chemical_name_common     ?
_chemical_formula_moiety     'C11 H9 N O3'
_chemical_formula_sum     'C11 H9 N O3'
_chemical_formula_iupac     'C11 H9 N O3'
_chemical_formula_weight     203.19
_chemical_melting_point     ?
_shelx_space_group_comment
;
The symmetry employed for this shelxl refinement is uniquely defined
by the following loop, which should always be used as a source of
symmetry information in preference to the above space-group names.
They are only intended as comments.
;
_space_group_crystal_system     monoclinic
_space_group_name_H-M_alt     'C 2/c'
_space_group_name_Hall     '-C 2yc'
loop_
    _space_group_symop_operation_xyz
    'x, y, z'
    '-x, y, -z+1/2'
    'x+1/2, y+1/2, z'
    '-x+1/2, y+1/2, -z+1/2'
    '-x, -y, -z'
    'x, -y, z-1/2'
    '-x+1/2, -y+1/2, -z'
    'x+1/2, -y+1/2, z-1/2'
_cell_length_a     21.191(2)
_cell_length_b     7.2352(11)
_cell_length_c     12.9569(14)
_cell_angle_alpha     90
_cell_angle_beta     103.920(11)
_cell_angle_gamma     90
_cell_volume     1928.2(4)
_cell_formula_units_Z     8
_cell_measurement_reflns_used     1714
_cell_measurement_theta_min     4.14
_cell_measurement_theta_max     32
_cell_measurement_temperature     293(2)
_exptl_crystal_description     'needle'
_exptl_crystal_colour     'Pale yellow'
_exptl_crystal_size_max     0.360
_exptl_crystal_size_mid     0.230
_exptl_crystal_size_min     0.110
_exptl_crystal_density_diffrn     1.400
_exptl_crystal_density_meas     ?
_exptl_crystal_density_method     ?
_exptl_crystal_F_000     848
_exptl_absorpt_coefficient_mu     0.103
_exptl_absorpt_correction_type     multi-scan
_exptl_absorpt_process_details
;
(CrysalisPro; Agilent, 2013)
;
_shelx_estimated_absorpt_T_min     ?
_shelx_estimated_absorpt_T_max     ?
_exptl_absorpt_correction_T_min     0.551
_exptl_absorpt_correction_T_max     1.000
_diffrn_ambient_temperature     293(2)
_diffrn_radiation_type     MoK\a
_diffrn_radiation_wavelength     0.71073
_diffrn_radiation_monochromator     graphite
_diffrn_measurement_device_type     'Agilent Technologies Xcalibur, Eos'
_diffrn_measurement_device     '\k-geometry diffractometer'
_diffrn_measurement_method     '\w scans'
_diffrn_detector_area_resol_mean     ?
_diffrn_reflns_number     4536
_diffrn_reflns_av_R_equivalents     0.0208
_diffrn_reflns_theta_min     3.240
_diffrn_reflns_theta_max     25.998
_diffrn_reflns_theta_full     25.242
_diffrn_measured_fraction_theta_max     0.999
_diffrn_measured_fraction_theta_full     0.999
_diffrn_reflns_limit_h_min     -26
_diffrn_reflns_limit_h_max     23
_diffrn_reflns_limit_k_min     -8
_diffrn_reflns_limit_k_max     8
_diffrn_reflns_limit_l_min     -15
_diffrn_reflns_limit_l_max     12
_refine_special_details     ?
_reflns_number_total     1891
_reflns_number_gt     1465
_reflns_threshold_expression     'I > 2\s(I)'
_refine_ls_structure_factor_coef     Fsqd
_refine_ls_matrix_type     full
_refine_ls_R_factor_all     0.0543
_refine_ls_R_factor_gt     0.0395
_refine_ls_wR_factor_gt     0.1050
_refine_ls_wR_factor_ref     0.1133
_refine_ls_goodness_of_fit_ref     1.039
_refine_ls_restrained_S_all     1.039
_refine_ls_number_reflns     1891
_refine_ls_number_parameters     142
_refine_ls_number_restraints     0
_refine_ls_hydrogen_treatment     mixed
_refine_ls_weighting_scheme     calc
_refine_ls_weighting_details
                      'w=1/[\s^2^(Fo^2^)+(0.0595P)^2^] where P=(Fo^2^+2Fc^2^)/3'
_atom_sites_solution_hydrogens     mixed
_atom_sites_solution_primary     direct
_atom_sites_solution_secondary     difmap
_refine_ls_shift/su_max     0.001
_refine_ls_shift/su_mean     0.000
_refine_diff_density_max     0.185
_refine_diff_density_min     -0.134
_refine_ls_extinction_method
;
(SHELXL-2018/3; Sheldrick, 2015)
;
_refine_ls_extinction_coef     0.0020(6)
_refine_ls_extinction_expression
                                  'Fc^*^=kFc[1+0.001xFc^2^\l^3^/sin(2\q)]^-1/4^'
loop_
    _atom_type_symbol
    _atom_type_description
    _atom_type_scat_dispersion_real
    _atom_type_scat_dispersion_imag
    _atom_type_scat_source
    'C' 'C' 0.0033 0.0016
                         'International Tables Vol C Tables 4.2.6.8 and 6.1.1.4'
    'H' 'H' 0.0000 0.0000
                         'International Tables Vol C Tables 4.2.6.8 and 6.1.1.4'
    'N' 'N' 0.0061 0.0033
                         'International Tables Vol C Tables 4.2.6.8 and 6.1.1.4'
    'O' 'O' 0.0106 0.0060
                         'International Tables Vol C Tables 4.2.6.8 and 6.1.1.4'
_computing_data_collection
;
CrysalisPro (Agilent, 2013)
;
_computing_cell_refinement
;
CrysalisPro (Agilent, 2013)
;
_computing_data_reduction
;
CrysalisPro (Agilent, 2013)
;
_computing_structure_solution
;
SIR-92 (Altomare <i>et al.</i>,  1994)
;
_computing_structure_refinement
;
<i>SHELXL2018/3</i> (Sheldrick, 2015)
;
_computing_molecular_graphics
;
PLATON (Spek, 2009) and Mercury (Macrae <i>et al.</i>,  2008)
;
_computing_publication_material
;
<i>SHELXL2018/3</i> (Sheldrick, 2015), PLATON (Spek, 2009)
and publCIF (Westrip, 2010)
;
loop_
    _atom_site_type_symbol
    _atom_site_label
    _atom_site_fract_x
    _atom_site_fract_y
    _atom_site_fract_z
    _atom_site_U_iso_or_equiv
    _atom_site_adp_type
    _atom_site_calc_flag
    _atom_site_occupancy
    _atom_site_disorder_assembly
    _atom_site_disorder_group
    O O1 0.62276(5) 0.14571(16) 0.60644(8) 0.0492(4) Uani d 1 . .
    O O2 0.72284(6) 0.0722(2) 0.69282(8) 0.0626(4) Uani d 1 . .
    O O3 0.99352(6) -0.2162(2) 0.60528(10) 0.0613(4) Uani d 1 . .
    H H3O 1.0132(11) -0.237(3) 0.5558(16) 0.092(8) Uiso d 1 . .
    N N1 0.58554(6) 0.16143(18) 0.49783(10) 0.0448(4) Uani d 1 . .
    C C1 0.68443(8) 0.0886(2) 0.60805(12) 0.0392(4) Uani d 1 . .
    C C2 0.68735(7) 0.06174(19) 0.49745(11) 0.0308(3) Uani d 1 . .
    C C3 0.62309(7) 0.11381(19) 0.43784(12) 0.0347(4) Uani d 1 . .
    C C4 0.59837(9) 0.1192(2) 0.32016(13) 0.0521(5) Uani d 1 . .
    H H4A 0.558271 0.187052 0.302307 0.078 Uiso calc 1 . .
    H H4B 0.591061 -0.004561 0.293277 0.078 Uiso calc 1 . .
    H H4C 0.629819 0.178707 0.289026 0.078 Uiso calc 1 . .
    C C5 0.73584(7) 0.00370(18) 0.45337(10) 0.0321(4) Uani d 1 . .
    H H5 0.723867 0.000592 0.379466 0.039 Uiso calc 1 . .
    C C6 0.80178(7) -0.05397(19) 0.49675(11) 0.0309(3) Uani d 1 . .
    C C7 0.83942(7) -0.0968(2) 0.42463(11) 0.0374(4) Uani d 1 . .
    H H7 0.820742 -0.088293 0.352088 0.045 Uiso calc 1 . .
    C C8 0.90318(8) -0.1508(2) 0.45834(12) 0.0407(4) Uani d 1 . .
    H H8 0.927260 -0.178127 0.409006 0.049 Uiso calc 1 . .
    C C9 0.93153(7) -0.1646(2) 0.56651(13) 0.0391(4) Uani d 1 . .
    C C10 0.89502(8) -0.1264(2) 0.63930(12) 0.0414(4) Uani d 1 . .
    H H10 0.913860 -0.136911 0.711693 0.050 Uiso calc 1 . .
    C C11 0.83143(7) -0.0732(2) 0.60553(11) 0.0374(4) Uani d 1 . .
    H H11 0.807415 -0.049326 0.655426 0.045 Uiso calc 1 . .
loop_
    _atom_site_aniso_label
    _atom_site_aniso_U_11
    _atom_site_aniso_U_22
    _atom_site_aniso_U_33
    _atom_site_aniso_U_12
    _atom_site_aniso_U_13
    _atom_site_aniso_U_23
    O1 0.0342(7) 0.0808(8) 0.0351(6) 0.0182(6) 0.0132(5) 0.0031(5)
    O2 0.0413(7) 0.1180(11) 0.0271(6) 0.0283(7) 0.0056(5) -0.0015(6)
    O3 0.0259(6) 0.1075(11) 0.0490(8) 0.0214(6) 0.0061(6) -0.0077(7)
    N1 0.0290(8) 0.0631(8) 0.0410(8) 0.0122(7) 0.0057(6) 0.0029(6)
    C1 0.0271(8) 0.0580(9) 0.0335(8) 0.0104(7) 0.0091(7) 0.0017(7)
    C2 0.0256(8) 0.0372(7) 0.0289(7) 0.0031(6) 0.0050(6) 0.0010(6)
    C3 0.0274(8) 0.0405(7) 0.0363(8) 0.0049(7) 0.0076(7) 0.0005(6)
    C4 0.0392(10) 0.0710(11) 0.0397(9) 0.0134(9) -0.0027(8) -0.0004(8)
    C5 0.0294(8) 0.0403(7) 0.0263(7) 0.0033(6) 0.0061(6) -0.0002(6)
    C6 0.0258(8) 0.0373(7) 0.0297(7) 0.0036(6) 0.0067(6) -0.0021(6)
    C7 0.0324(9) 0.0516(9) 0.0283(7) 0.0051(7) 0.0075(6) -0.0001(6)
    C8 0.0297(9) 0.0582(9) 0.0374(8) 0.0057(7) 0.0141(7) -0.0051(7)
    C9 0.0225(8) 0.0503(9) 0.0435(8) 0.0067(7) 0.0062(7) -0.0045(7)
    C10 0.0323(9) 0.0588(9) 0.0304(8) 0.0081(7) 0.0025(7) -0.0033(7)
    C11 0.0292(8) 0.0531(9) 0.0310(8) 0.0083(7) 0.0093(6) -0.0032(6)
_geom_special_details
;
 All esds (except the esd in the dihedral angle between two l.s. planes)
 are estimated using the full covariance matrix.  The cell esds are taken
 into account individually in the estimation of esds in distances, angles
 and torsion angles; correlations between esds in cell parameters are only
 used when they are defined by crystal symmetry.  An approximate (isotropic)
 treatment of cell esds is used for estimating esds involving l.s. planes.
;
loop_
    _geom_bond_atom_site_label_1
    _geom_bond_atom_site_label_2
    _geom_bond_site_symmetry_2
    _geom_bond_distance
    _geom_bond_publ_flag
    O1 C1 . 1.3660(19) ?
    O1 N1 . 1.4426(15) ?
    O2 C1 . 1.2054(18) ?
    O3 C9 . 1.3417(18) ?
    O3 H3O . 0.86(2) ?
    N1 C3 . 1.2860(19) ?
    C1 C2 . 1.462(2) ?
    C2 C5 . 1.357(2) ?
    C2 C3 . 1.445(2) ?
    C3 C4 . 1.489(2) ?
    C4 H4A . 0.9600 ?
    C4 H4B . 0.9600 ?
    C4 H4C . 0.9600 ?
    C5 C6 . 1.4370(19) ?
    C5 H5 . 0.9300 ?
    C6 C7 . 1.401(2) ?
    C6 C11 . 1.4053(19) ?
    C7 C8 . 1.373(2) ?
    C7 H7 . 0.9300 ?
    C8 C9 . 1.389(2) ?
    C8 H8 . 0.9300 ?
    C9 C10 . 1.384(2) ?
    C10 C11 . 1.368(2) ?
    C10 H10 . 0.9300 ?
    C11 H11 . 0.9300 ?
loop_
    _geom_angle_atom_site_label_1
    _geom_angle_atom_site_label_2
    _geom_angle_atom_site_label_3
    _geom_angle_site_symmetry_1
    _geom_angle_site_symmetry_3
    _geom_angle
    _geom_angle_publ_flag
    C1 O1 N1 . . 109.59(11) ?
    C9 O3 H3O . . 112.2(14) ?
    C3 N1 O1 . . 107.22(11) ?
    O2 C1 O1 . . 118.53(14) ?
    O2 C1 C2 . . 134.54(15) ?
    O1 C1 C2 . . 106.93(12) ?
    C5 C2 C3 . . 124.58(13) ?
    C5 C2 C1 . . 131.96(13) ?
    C3 C2 C1 . . 103.46(13) ?
    N1 C3 C2 . . 112.79(13) ?
    N1 C3 C4 . . 119.70(14) ?
    C2 C3 C4 . . 127.50(14) ?
    C3 C4 H4A . . 109.5 ?
    C3 C4 H4B . . 109.5 ?
    H4A C4 H4B . . 109.5 ?
    C3 C4 H4C . . 109.5 ?
    H4A C4 H4C . . 109.5 ?
    H4B C4 H4C . . 109.5 ?
    C2 C5 C6 . . 133.54(13) ?
    C2 C5 H5 . . 113.2 ?
    C6 C5 H5 . . 113.2 ?
    C7 C6 C11 . . 117.27(13) ?
    C7 C6 C5 . . 117.34(13) ?
    C11 C6 C5 . . 125.39(13) ?
    C8 C7 C6 . . 121.68(13) ?
    C8 C7 H7 . . 119.2 ?
    C6 C7 H7 . . 119.2 ?
    C7 C8 C9 . . 119.66(14) ?
    C7 C8 H8 . . 120.2 ?
    C9 C8 H8 . . 120.2 ?
    O3 C9 C10 . . 117.26(14) ?
    O3 C9 C8 . . 122.99(14) ?
    C10 C9 C8 . . 119.75(14) ?
    C11 C10 C9 . . 120.49(14) ?
    C11 C10 H10 . . 119.8 ?
    C9 C10 H10 . . 119.8 ?
    C10 C11 C6 . . 121.12(14) ?
    C10 C11 H11 . . 119.4 ?
    C6 C11 H11 . . 119.4 ?
loop_
    _geom_torsion_atom_site_label_1
    _geom_torsion_atom_site_label_2
    _geom_torsion_atom_site_label_3
    _geom_torsion_atom_site_label_4
    _geom_torsion_site_symmetry_1
    _geom_torsion_site_symmetry_2
    _geom_torsion_site_symmetry_3
    _geom_torsion_site_symmetry_4
    _geom_torsion
    _geom_torsion_publ_flag
    C1 O1 N1 C3 . . . . 0.71(16) ?
    N1 O1 C1 O2 . . . . 178.29(14) ?
    N1 O1 C1 C2 . . . . -1.37(16) ?
    O2 C1 C2 C5 . . . . 1.7(3) ?
    O1 C1 C2 C5 . . . . -178.74(15) ?
    O2 C1 C2 C3 . . . . -178.13(19) ?
    O1 C1 C2 C3 . . . . 1.45(16) ?
    O1 N1 C3 C2 . . . . 0.28(17) ?
    O1 N1 C3 C4 . . . . -178.93(13) ?
    C5 C2 C3 N1 . . . . 179.09(14) ?
    C1 C2 C3 N1 . . . . -1.08(17) ?
    C5 C2 C3 C4 . . . . -1.8(2) ?
    C1 C2 C3 C4 . . . . 178.06(14) ?
    C3 C2 C5 C6 . . . . -179.81(14) ?
    C1 C2 C5 C6 . . . . 0.4(3) ?
    C2 C5 C6 C7 . . . . -176.83(15) ?
    C2 C5 C6 C11 . . . . 4.0(3) ?
    C11 C6 C7 C8 . . . . -1.6(2) ?
    C5 C6 C7 C8 . . . . 179.15(14) ?
    C6 C7 C8 C9 . . . . 0.2(2) ?
    C7 C8 C9 O3 . . . . -179.90(15) ?
    C7 C8 C9 C10 . . . . 1.0(2) ?
    O3 C9 C10 C11 . . . . -179.90(14) ?
    C8 C9 C10 C11 . . . . -0.7(2) ?
    C9 C10 C11 C6 . . . . -0.7(2) ?
    C7 C6 C11 C10 . . . . 1.8(2) ?
    C5 C6 C11 C10 . . . . -178.97(14) ?
loop_
    _geom_hbond_atom_site_label_D
    _geom_hbond_atom_site_label_H
    _geom_hbond_atom_site_label_A
    _geom_hbond_site_symmetry_A
    _geom_hbond_distance_DH
    _geom_hbond_distance_HA
    _geom_hbond_distance_DA
    _geom_hbond_angle_DHA
    _geom_hbond_publ_flag
    C11 H11 O2 . 0.93 2.15 2.989(2) 149 yes
    O3 H3O O1 3_545 0.86(2) 2.41(2) 2.9119(18) 118(2) yes
    O3 H3O N1 3_545 0.86(2) 2.00(2) 2.7984(19) 154(2) yes
    C5 H5 O2 6_555 0.93 2.47 3.3655(17) 162 yes
    C7 H7 O2 6_555 0.93 2.55 3.4038(19) 152 yes
_shelx_hkl_file
;
   0   0   2 461549. 1739.29   4
   0   0  -3 17.3302 29.1469   4
   0   0   3 17.6624 19.1308   4
   0   0  -4 26830.5 589.446   4
   0   0  -4 26382.1 254.244   2
   0   0   4 27386.2 598.215   4
   0   0  -5 61.7375 47.7640   4
   0   0  -6 1145.73 76.9418   3
   0   0  -6 229.890 73.4512   4
   0   0  -7 498.654 63.0747   3
   0   0  -7 4.67797 36.5895   4
   0   0  -8 268.733 91.9077   4
   0   0  -8 491.127 63.8388   3
   0   0  -9-42.2163 55.5609   5
   0   0  -9-36.0299 32.7273   3
   0   0  -9-48.0390 38.4581   4
   0   0 -10 31742.7 475.708   3
   0   0 -10 32409.5 1035.49   4
   0   0 -10 30663.5 987.853   5
   0   0 -11 107.967 87.2767   5
   0   0 -11 100.154 98.1950   4
   0   0 -12 253.447 106.584   4
   0   0 -12 245.063 107.147   5
   0   0 -13-16.1272 52.2049   5
   0   0 -13 17.1479 50.1381   4
   0   0 -14 59.2781 50.2481   4
   0   0 -14 37.1357 46.7165   5
   0   0 -15-8.67389 49.8407   5
   0   0 -15-5.76357 77.6365   4
   0   0 -16 5761.75 560.778   5
   0   0 -16 6465.56 612.950   4
   0   0 -17 105.164 85.6009   5
   0   0 -17 18.7871 57.0232   4
   0  -2   0 45634.5 588.273   1
   0  -2  -1 1227.73 108.430   4
   0   2  -1 1885.45 114.328   1
   0  -2   1 1532.44 95.3761   1
   0   2  -2 2845.82 143.837   1
   0   2  -2 2903.75 170.363   2
   0  -2  -2 2388.70 176.599   4
   0  -2   2 2899.98 143.964   1
   0   2   2 3023.79 152.209   2
   0  -2   3 196.741 28.9103   5
   0   2  -3 249.094 45.9094   1
   0   2   3 211.115 63.0801   4
   0  -2  -3 211.670 58.8675   4
   0  -2   3 223.874 44.6900   1
   0   2  -3 143.601 31.5308   2
   0  -2   3 225.136 44.1869   4
   0   2   3 198.357 31.9993   2
   0  -2   4 13564.3 392.507   4
   0   2   4 13534.4 261.647   2
   0   2  -4 13247.5 261.874   5
   0  -2  -4 13384.4 487.348   4
   0   2  -4 13570.3 396.873   2
   0   2  -4 14280.2 410.201   1
   0  -2  -5 1253.12 164.645   4
   0  -2   5 1132.45 91.2885   3
   0   2  -5 1302.18 127.627   2
   0  -2   5 1454.44 145.168   4
   0   2  -5 1413.55 143.504   1
   0   2  -5 1297.32 102.168   5
   0   2   5 1393.28 74.7387   2
   0   2  -6 10531.9 341.910   5
   0  -2  -6 10729.6 505.942   4
   0   2  -6 11209.9 380.589   2
   0   2  -7 1816.75 157.633   2
   0  -2  -7 1772.95 224.937   4
   0   2  -7 1840.17 156.691   5
   0  -2  -8 449.237 123.768   4
   0   2  -8 453.263 88.0567   2
   0   2  -8 478.720 89.1259   5
   0   2  -9 1415.04 166.166   5
   0  -2  -9 1230.18 209.750   4
   0   2  -9 1432.50 144.333   2
   0  -2 -10 521.067 142.518   4
   0   2 -10 514.298 105.747   5
   0  -2 -11 4023.69 411.428   4
   0   2 -11 4312.98 333.988   5
   0  -2 -12 46.7950 68.5830   4
   0   2 -12 19.8552 53.0398   5
   0  -2 -13 763.920 197.971   4
   0  -2 -13 730.336 225.492   5
   0   2 -13 834.715 165.226   5
   0  -2 -14 59.9373 67.1883   4
   0   2 -14 104.864 58.8237   5
   0  -2 -14 73.7255 93.5376   5
   0  -2 -15 164.082 115.563   5
   0  -2 -15-28.3647 97.4906   4
   0  -2 -16 869.202 240.191   5
   0  -2 -16 683.066 216.564   4
   0  -2 -17 239.870 132.885   5
   0  -2 -17 226.382 161.536   4
   0  -2 -18 216.652 136.353   5
   0  -4   0 74949.3 1067.53   1
   0   4   0 78469.4 1166.97   2
   0  -4  -1 4111.83 270.766   4
   0  -4   1 4088.21 233.563   1
   0  -4  -1 4015.91 258.618   1
   0   4  -1 4299.27 278.370   2
   0   4   1 3890.17 261.175   2
   0  -4  -2 2693.35 228.388   4
   0   4   2 2512.06 203.339   2
   0   4  -2 2460.77 214.270   2
   0  -4   2 2706.94 184.193   1
   0   4  -3-14.0988 21.1267   1
   0  -4   3 0.57038 24.7944   1
   0  -4  -3-22.5614 38.5862   4
   0   4   3-25.2668 42.2642   2
   0   4  -3-29.1157 43.8644   2
   0  -4   4 6526.13 308.438   1
   0  -4  -4 6329.23 402.516   4
   0   4   4 6128.19 297.532   2
   0   4  -4 6126.16 295.524   1
   0   4  -4 5593.28 353.269   2
   0  -4   5 67.5806 32.3654   4
   0  -4  -5 78.4993 36.4983   4
   0   4   5-1.38841 28.5897   2
   0   4  -5 44.3993 38.5169   2
   0  -4   5 59.7006 34.3359   1
   0   4   6 408.970 71.2697   2
   0   4  -6 412.742 99.9964   2
   0  -4  -6 333.500 97.0606   4
   0  -4  -7 84.8566 37.9687   4
   0   4  -7-16.9398 57.8609   2
   0  -4  -8 480.469 137.539   4
   0   4  -8 501.449 110.416   2
   0   4  -9 2697.27 271.315   2
   0  -4  -9 2812.23 352.096   4
   0  -4 -10 161.923 76.5451   4
   0   4 -10 138.530 68.5675   2
   0  -4 -11 97.1968 78.3131   4
   0   4 -11 103.394 49.8576   2
   0  -4 -12 414.785 170.313   4
   0  -4 -13 39.4599 96.9562   4
   0  -4 -14 128.847 88.6246   5
   0  -4 -14 1.40395 58.6453   4
   0  -4 -15 245.376 125.893   4
   0  -4 -15 154.188 58.8868   5
   0  -4 -16 586.848 231.851   5
   0  -4 -16 276.202 117.248   4
   0  -6   0 219.611 67.1417   4
   0  -6   0 165.717 58.3645   1
   0  -6   1 83.6751 45.5525   1
   0  -6  -1 74.6698 59.1867   1
   0  -6  -1 36.9769 40.0275   4
   0   6   1 60.1004 39.2720   2
   0   6  -1-57.5859 85.2211   2
   0  -6  -2 801.648 146.402   4
   0  -6   2 812.935 136.494   1
   0   6  -2 684.309 140.662   2
   0  -6  -2 760.352 139.684   1
   0   6   2 770.098 137.070   2
   0   6   3 1193.80 169.944   2
   0  -6  -3 1125.73 186.291   4
   0  -6   3 1174.98 159.479   1
   0   6  -3 969.476 174.318   2
   0  -6  -4 1362.81 219.336   4
   0  -6   4 1446.16 171.914   1
   0   6  -4 1204.00 197.966   2
   0   6   4 1351.24 182.167   2
   0   6   5 275.162 85.3462   2
   0  -6  -5 173.803 69.9319   4
   0   6  -5 170.309 70.5839   2
   0  -6   5 265.411 75.5626   1
   0   6   6 86.9182 59.5511   2
   0   6  -6-61.2960 77.9633   2
   0  -6  -6 27.0727 42.8589   4
   0   6  -7 1910.17 255.643   2
   0  -6  -7 1953.74 291.810   4
   0   6  -8 873.525 181.606   2
   0  -6  -8 641.741 172.220   4
   0  -6  -9 120.973 96.6588   4
   0   6  -9 262.680 130.046   2
   0  -6 -10 3026.22 418.977   4
   0   6 -10 3266.74 354.523   2
   0   6 -11 518.312 163.761   2
   0  -6 -11 411.724 181.626   4
   0  -6 -12 785.223 249.062   4
   0  -6 -13 231.009 153.851   5
   0  -6 -13 299.951 153.236   4
   0  -6 -14 1.84502 108.415   4
   0  -6 -14-40.6090 70.2731   5
   0   8   0-95.0632 77.1830   2
   0   8   1-83.8889 84.7053   2
   0   8  -1-110.065 87.7007   2
   0   8  -2 270.087 101.064   2
   0  -8  -2 311.913 116.692   1
   0   8   2 302.569 109.412   2
   0  -8  -3 9.36107 46.9827   1
   0   8  -3-51.9035 58.7238   2
   0   8  -4 753.936 187.571   2
   0  -8  -4 779.420 197.127   1
   0  -8  -4 721.004 166.001   4
   0   8   4 713.012 164.225   2
   0  -8  -5-76.7835 86.3706   4
   0   8  -5 101.165 85.6493   2
   0   8   5 102.028 93.6636   2
   0  -8  -5-32.5798 64.0751   1
   0  -8  -6 593.015 192.943   1
   0   8  -6 502.298 155.852   2
   0  -8  -6 447.840 129.651   4
   0  -8  -7 79.7405 94.6167   4
   0   8  -7 149.399 120.280   2
   0   8  -8 1980.09 312.163   2
   0  -8  -8 1783.43 310.904   4
   0  -8  -9 201.605 162.801   4
   0   8  -9 374.313 190.523   2
   0   8 -10 2424.48 358.866   2
   0  -8 -10 2304.15 397.917   4
   0  -8 -11 285.839 185.900   5
   0  -8 -11 266.715 158.630   4
   0  -8 -12 678.831 220.426   4
   0  10   0 65.1198 71.0253   2
   0  10   1 143.082 130.485   2
   0  10  -1 24.8666 65.0294   2
   0  10  -2 334.267 154.777   2
   0  10  -3 244.271 142.390   2
   1  -1 -18 0.11013 79.0570   5
   1  -1 -17 1295.26 297.650   4
   1  -1 -17 1123.41 269.681   5
   1  -1 -16 42.8972 67.4755   4
   1   1 -16 72.6957 83.7885   5
   1  -1 -16 49.4959 43.5149   5
   1  -1 -15 17.2868 57.1373   4
   1   1 -15-55.5486 73.3784   4
   1   1 -15-21.0940 50.1658   5
   1  -1 -15 8.89569 53.8947   5
   1  -1 -14 1160.44 238.148   4
   1   1 -14 993.732 207.754   4
   1   1 -14 928.483 197.146   5
   1  -1 -14 879.496 224.288   5
   1   1 -13 1543.55 239.936   5
   1   1 -13 1648.61 256.600   4
   1  -1 -13 1436.91 266.213   5
   1  -1 -13 1558.04 266.484   4
   1   1 -12 7914.53 552.975   4
   1  -1 -12 8031.98 590.890   4
   1   1 -12 7774.20 515.184   5
   1   1 -11 87.2547 51.6948   4
   1  -1 -11 203.475 35.5989   3
   1   1 -11 170.475 66.6911   5
   1  -1 -11 52.4303 35.1764   4
   1   1 -10 6993.77 466.600   4
   1   1 -10 6771.40 430.150   5
   1  -1 -10 7175.91 506.192   4
   1  -1 -10 6736.56 173.611   3
   1  -1  -9 4820.71 395.012   4
   1   1  -9 4709.24 205.771   2
   1   1  -9 5064.77 363.284   4
   1   1  -9 4768.45 335.628   5
   1   1  -8 15931.8 571.132   5
   1   1  -8 16299.0 611.831   4
   1   1  -8 16068.1 382.019   2
   1  -1  -8 16051.4 666.516   4
   1  -1  -7 45413.8 1059.45   4
   1   1  -7 46127.8 968.338   4
   1   1  -7 45199.0 638.132   2
   1  -1  -6 13222.7 522.726   4
   1   1  -6 13053.0 470.473   4
   1   1  -6 13247.7 333.781   2
   1   1  -5 40410.7 762.353   1
   1   1  -5 38661.1 721.517   4
  -1  -1   5 37166.4 404.948   3
   1  -1  -5 38596.2 840.470   4
  -1  -1   5 39062.5 755.130   4
  -1  -1   4 17765.8 441.807   4
  -1  -1   4 17422.9 274.793   3
   1   1  -4 18073.5 452.131   1
   1   1  -4 17153.1 417.369   4
  -1   1   4 18261.3 516.929   4
   1  -1  -4 16985.7 498.363   4
  -1  -1   3 87969.6 874.460   1
   1   1  -3 87474.0 787.442   4
  -1   1   3 88129.6 1020.68   4
   1   1  -3 82291.7 872.828   1
   1  -1  -3 85871.7 443.418   2
  -1  -1   3 88100.0 825.571   4
   1  -1  -3 86570.8 1014.75   4
  -1  -1   2 7909.14 230.776   1
   1  -1  -2 7865.38 266.278   4
   1   1  -2 8026.52 173.072   4
  -1  -1   2 7672.52 186.658   4
  -1   1   2 7800.83 266.098   4
   1   1  -2 8539.01 241.732   1
   1  -1  -2 7537.18 154.890   2
  -1  -1   1 10568.8 226.103   1
  -1  -1  -1 43384.9 496.707   4
  -1   1  -1 42972.2 465.791   2
   1  -1   2 34984.2 457.142   2
   1  -1   2 35840.7 397.094   3
  -1   1  -2 34644.2 445.160   2
   1   1   2 35402.2 562.178   4
  -1   1  -2 34820.0 382.688   5
  -1  -1  -2 35039.2 551.244   4
   1  -1   2 35222.6 410.994   5
   1  -1   3 28354.5 517.067   4
  -1   1  -3 27572.5 425.709   5
  -1   1  -3 27005.0 413.782   2
   1   1   3 28979.5 594.479   4
  -1  -1  -3 27460.1 574.740   4
   1  -1   3 27603.1 462.197   5
   1  -1   3 26857.9 353.704   3
  -1   1  -4 82316.6 699.082   3
   1  -1   4 78210.2 610.570   3
  -1   1  -4 83231.2 751.059   2
  -1   1  -4 85329.8 991.762   4
   1  -1   4 86040.5 1049.23   4
  -1   1  -4 82818.6 884.863   5
  -1  -1  -4 84722.0 1125.21   4
   1   1   4 89390.7 1179.41   4
  -1  -1  -5 103.991 40.2735   4
  -1   1  -5 69.0281 17.3540   3
  -1   1  -5 154.289 61.8276   4
  -1   1  -5 131.399 45.9555   5
  -1   1  -5 138.406 39.5264   2
  -1   1  -6 65678.9 1015.59   5
  -1   1  -6 66563.6 698.929   3
  -1   1  -6 67710.4 1101.73   4
  -1  -1  -6 70174.1 1235.47   4
  -1   1  -7 35406.3 811.769   5
  -1  -1  -7 35967.3 942.930   4
  -1   1  -7 35707.4 867.905   4
  -1   1  -8 15199.8 605.397   4
  -1   1  -8 14674.9 568.921   5
  -1  -1  -8 14905.1 644.368   4
  -1   1  -9 1675.18 212.913   4
  -1   1  -9 1547.99 195.360   5
  -1  -1  -9 1689.78 236.167   4
  -1  -1 -10 865.846 171.276   4
  -1   1 -10 934.281 177.717   4
  -1   1 -10 867.345 154.406   5
  -1  -1 -10 879.309 190.984   5
  -1  -1 -11 9861.59 620.677   4
  -1  -1 -11 9177.56 611.864   5
  -1   1 -11 9086.89 540.422   5
  -1  -1 -11 8906.31 256.820   3
  -1   1 -11 9260.87 580.373   4
  -1  -1 -12 3619.48 393.477   4
  -1  -1 -12 3516.72 395.685   5
  -1   1 -12 3654.87 360.583   5
  -1   1 -12 3606.39 378.845   4
  -1   1 -13 448.378 134.828   5
  -1   1 -13 478.068 141.308   4
  -1  -1 -13 363.775 112.590   4
  -1  -1 -13 336.269 121.557   5
  -1  -1 -14 77.5788 91.3568   4
  -1   1 -14 79.2280 78.6050   5
  -1  -1 -14-2.83750 60.0391   5
  -1   1 -15 14.9765 40.5629   5
  -1  -1 -15-35.9146 70.8964   4
  -1  -1 -15 2.50706 36.9456   5
  -1  -1 -16 770.079 218.583   5
  -1  -1 -16 856.540 238.871   4
  -1   1 -16 770.591 196.650   5
  -1  -1 -17 204.900 148.935   5
  -1  -1 -17 230.404 148.771   4
  -1  -1 -18 855.829 258.146   5
   1  -3 -17 770.064 232.877   5
   1  -3 -17 1091.69 284.333   4
   1  -3 -16 54.3794 104.139   4
   1  -3 -16-19.1411 94.1237   5
   1  -3 -15-17.8538 90.3179   4
   1  -3 -15 53.5873 82.5561   5
   1  -3 -14 296.567 144.109   4
   1  -3 -13 1521.25 288.573   4
   1  -3 -12 466.336 159.550   4
   1  -3 -11 43.2371 50.6541   4
   1   3 -11-6.95124 21.3699   5
   1   3 -11 0.39171 22.3870   2
   1   3 -10 9960.39 400.116   5
   1   3 -10 9769.55 453.594   2
   1  -3 -10 9833.09 642.255   4
   1   3  -9 632.976 93.3775   5
   1  -3  -9 693.457 174.895   4
   1   3  -9 576.477 111.483   2
   1  -3  -8 2461.11 288.644   4
   1   3  -8 2468.54 220.770   2
   1   3  -8 2716.04 166.483   5
   1   3  -7 313.689 50.1987   5
   1   3  -7 257.328 63.6880   2
   1  -3  -7 331.930 110.073   4
   1   3  -6 621.215 104.600   2
   1  -3  -6 696.325 145.176   4
   1   3  -5 23337.1 646.773   2
  -1  -3   5 24223.3 624.322   1
  -1   3   5 23282.4 440.063   2
  -1  -3   5 23791.2 553.864   4
   1  -3  -5 23902.8 773.539   4
  -1  -3   4 13220.9 432.214   1
   1  -3  -4 13249.4 543.136   4
  -1  -3   4 12766.1 351.928   4
   1   3  -4 13180.6 444.118   1
  -1   3   4 12951.1 351.149   2
   1   3  -3 25.7001 28.1925   1
  -1  -3   3-30.1935 31.3932   1
   1  -3  -3-72.7379 57.6488   4
  -1   3   3 0.75646 19.6252   2
   1   3  -2 3377.08 197.706   1
  -1   3   2 3524.32 202.009   2
  -1  -3   2 3189.88 191.966   1
   1  -3  -2 3390.42 243.460   4
  -1  -3   1 2403.23 169.142   1
  -1   3   1 2273.18 170.943   2
   1  -3   0 1303.81 108.600   1
  -1  -3   0 1227.14 124.958   1
  -1  -3   0 1122.21 106.633   4
  -1   3   0 1163.51 123.813   2
  -1  -3  -1 64.0144 33.8900   4
  -1   3  -1 63.7151 41.9519   2
   1  -3   1 58.2296 26.1391   1
  -1   3  -2 6659.49 310.658   2
   1  -3   2 6654.56 234.713   1
  -1   3  -2 6421.26 224.452   1
  -1  -3  -2 6314.29 312.562   4
   1  -3   3 12246.9 269.373   5
  -1   3  -3 12885.0 446.700   2
  -1  -3  -3 12682.8 477.124   4
   1  -3   3 12813.1 333.512   1
  -1   3  -3 12467.2 339.411   1
  -1   3  -4 197.105 53.4015   2
  -1  -3  -4 203.486 70.7744   4
  -1   3  -4 178.100 44.4725   1
   1  -3   4 271.475 62.8355   4
   1  -3   4 178.211 36.2343   5
  -1  -3  -5 57.8768 44.8172   4
  -1   3  -5-76.6573 52.5103   2
   1   3   5 42.4129 17.7870   2
  -1   3  -5 41.7237 28.2900   1
   1   3   6 12673.0 305.712   2
  -1   3  -6 12866.6 480.441   2
  -1  -3  -6 12538.8 598.027   4
  -1   3  -7 5705.16 326.178   2
   1   3   7 6083.37 181.970   2
  -1  -3  -7 6032.56 433.809   4
  -1   3  -8 2096.35 171.056   5
  -1   3  -8 1994.75 195.272   2
  -1  -3  -8 1987.68 263.974   4
  -1   3  -9 833.887 117.385   5
  -1  -3  -9 885.682 186.724   4
  -1   3  -9 839.242 139.549   2
  -1   3 -10 655.211 114.710   5
  -1  -3 -10 562.187 153.148   4
  -1   3 -11 3357.00 272.395   5
  -1  -3 -11 3284.00 381.501   4
  -1  -3 -12 1164.61 272.316   5
  -1   3 -12 1056.08 158.715   5
  -1  -3 -12 1046.69 232.274   4
  -1  -3 -13 1673.18 333.862   5
  -1  -3 -13 1737.38 310.916   4
  -1  -3 -14 69.1487 102.701   4
  -1  -3 -14-31.5946 91.1468   5
  -1  -3 -15 29.5787 43.3743   4
  -1  -3 -15 41.7182 57.6363   5
  -1  -3 -16 203.946 102.981   4
  -1  -3 -16 388.945 192.308   5
  -1  -3 -17-91.6627 129.963   5
   1  -5 -15 897.946 289.730   5
   1  -5 -15 828.316 234.828   4
   1  -5 -14 1166.86 308.945   4
   1  -5 -13 152.866 154.981   4
   1   5 -12 1201.65 212.232   2
   1  -5 -12 1096.83 278.667   4
   1  -5 -11 2062.16 346.111   4
   1   5 -11 1813.94 253.231   2
   1   5 -10 3291.48 327.177   2
   1  -5 -10 3404.34 434.592   4
   1  -5  -9 1112.51 243.046   4
   1   5  -9 1072.03 184.260   2
   1  -5  -8 515.412 153.284   4
   1   5  -8 421.586 129.374   2
   1   5  -7 1452.77 200.123   2
   1  -5  -7 1606.60 268.357   4
  -1  -5   6 2059.75 214.158   1
   1   5  -6 1897.65 226.758   2
   1  -5  -6 1989.92 271.260   4
  -1   5   6 1880.05 187.211   2
   1   5  -5 158.016 47.3425   2
  -1   5   5 287.509 83.5252   2
   1  -5  -5 121.178 57.9006   4
  -1  -5   5 247.072 75.5022   1
  -1  -5   5 188.061 47.3225   4
   1  -5  -4 693.908 137.802   4
  -1   5   4 821.134 133.208   2
  -1  -5   4 760.640 91.2053   4
  -1  -5   4 802.796 125.886   1
   1   5  -4 679.887 128.343   2
  -1  -5   3-11.7207 24.5948   1
  -1   5   3-27.1590 24.4142   2
  -1   5   2 2485.04 230.088   2
   1  -5  -2 2648.63 251.891   4
  -1  -5   2 2622.19 221.570   1
   1   5  -2 2458.94 235.447   2
   1   5  -1 539.020 106.293   2
  -1   5   1 575.638 115.677   2
   1  -5  -1 625.892 114.215   4
  -1  -5   1 729.008 120.406   1
   1  -5  -1 677.648 108.464   1
  -1  -5   0 1886.96 177.834   4
   1  -5   0 1841.33 179.245   1
  -1  -5   0 2065.27 202.133   1
  -1   5   0 1901.71 201.446   2
   1   5   0 1867.07 191.257   2
  -1   5  -1 332.802 81.8719   2
  -1  -5  -1 311.594 86.3759   4
   1   5   1 403.449 87.5517   2
   1  -5   1 456.847 84.7706   1
  -1  -5  -1 341.940 76.0854   1
  -1  -5  -2 842.718 144.327   4
  -1   5  -2 977.746 151.720   2
   1  -5   2 903.016 118.725   1
   1   5   2 846.309 122.212   2
   1  -5   3 154.969 47.5624   1
  -1   5  -3 78.3073 42.7822   2
  -1  -5  -3 211.174 76.3997   4
   1   5   3 98.1515 31.2739   2
   1   5   4-10.8111 41.0553   2
   1  -5   4 70.5438 24.0364   5
  -1  -5  -4 26.3380 30.8180   4
  -1   5  -4 95.4302 59.5074   2
   1  -5   4 79.9572 40.4583   1
  -1   5  -4 66.0743 32.2455   1
  -1   5  -5 1429.01 202.596   2
  -1   5  -5 1469.99 149.654   1
  -1  -5  -5 1524.57 223.882   4
   1   5   5 1622.76 168.544   2
  -1   5  -6 23.1578 44.8741   2
   1   5   6 8.79534 22.3166   2
  -1  -5  -6-41.3398 77.0769   4
  -1   5  -7 70.2044 56.8831   2
  -1  -5  -7 42.5005 34.8769   4
   1   5   7 52.1021 43.3482   2
  -1   5  -8 635.778 151.983   2
  -1  -5  -8 842.426 198.161   4
  -1  -5  -9 1348.68 255.103   4
  -1   5  -9 1103.56 192.639   2
  -1  -5 -10 1424.66 273.792   4
  -1   5 -10 1362.14 214.067   2
  -1  -5 -11 218.474 116.644   4
  -1  -5 -12 590.397 214.552   5
  -1  -5 -12 508.092 183.189   4
  -1  -5 -13-24.4889 88.9823   5
  -1  -5 -13-68.9078 81.6903   4
  -1  -5 -14-60.6124 105.330   5
  -1  -5 -14-159.029 157.194   4
  -1  -5 -15 98.5236 90.0237   5
  -1  -5 -15 155.176 121.666   4
   1  -7 -13 177.558 137.679   4
   1  -7 -12-67.8314 69.4447   4
   1  -7 -11 382.257 186.957   4
   1   7 -11 511.804 174.754   2
   1   7 -10 516.809 176.278   2
   1  -7 -10 523.116 181.240   4
   1  -7  -9 919.489 243.032   4
   1   7  -9 998.545 218.046   2
   1   7  -8 120.531 84.4888   2
   1  -7  -8 44.4841 95.0740   4
   1  -7  -7 72.7142 73.0284   4
   1   7  -7-0.71519 46.9032   2
   1   7  -6 660.922 145.662   2
   1  -7  -6 814.337 198.005   4
   1   7  -5 622.791 149.652   2
   1  -7  -5 610.497 159.278   4
  -1   7   5 575.889 140.946   2
   1   7  -4 838.824 167.146   2
  -1  -7   4 851.498 151.941   1
  -1   7   4 761.672 161.154   2
   1  -7  -4 798.011 174.896   1
   1  -7  -4 696.398 169.281   4
   1  -7  -3 403.455 127.204   4
   1  -7  -3 313.103 91.6009   1
  -1   7   3 355.581 111.293   2
  -1  -7   3 391.965 114.339   1
   1   7  -3 227.046 90.8257   2
  -1  -7   2 497.431 122.751   1
   1   7  -2 335.684 83.8054   2
  -1   7   2 502.425 131.333   2
   1  -7  -2 345.344 97.3476   1
   1  -7  -2 401.174 107.870   4
  -1  -7   1 419.367 89.0241   4
   1   7  -1 315.839 102.162   2
   1  -7  -1 398.565 111.083   1
  -1   7   1 547.164 142.707   2
  -1  -7   1 437.408 119.280   1
   1  -7  -1 458.384 115.432   4
  -1  -7   0 130.188 64.8139   1
   1  -7   0 220.626 78.1962   1
   1   7   0 112.324 46.3651   2
  -1  -7   0 237.928 77.5812   4
  -1   7   0 192.071 75.7823   2
   1  -7   0 129.711 62.5576   4
  -1  -7  -1 12.5943 36.2626   4
   1   7   1-11.7730 38.3183   2
   1  -7   1 51.1361 43.7169   4
  -1   7  -1 68.8526 79.3778   2
   1  -7   1-8.27406 22.6970   1
  -1  -7  -1-10.5718 40.8062   1
   1   7   2 575.631 124.813   2
  -1  -7  -2 662.088 138.749   4
  -1  -7  -2 700.335 156.901   1
  -1   7  -2 732.725 161.616   2
   1  -7   2 751.497 140.622   1
  -1  -7  -3 234.420 94.0853   1
   1   7   3 272.192 96.6934   2
  -1   7  -3 218.970 103.412   2
  -1  -7  -3 355.749 111.543   4
  -1   7  -4 5.71863 37.6056   2
  -1  -7  -4-9.33616 83.1883   1
  -1  -7  -4-9.76767 40.1577   4
   1   7   4-19.1365 39.2952   2
  -1   7  -5 319.278 119.911   2
   1   7   5 398.467 113.583   2
  -1  -7  -5 300.013 116.240   4
  -1  -7  -6 231.288 121.711   4
  -1   7  -6 197.231 109.963   2
   1   7   6 233.812 78.5654   2
   1   7   7 335.899 101.805   2
  -1   7  -7 357.914 125.385   2
  -1  -7  -7 192.473 87.3077   4
  -1   7  -8 253.034 135.636   2
  -1  -7  -8 199.526 112.101   4
  -1  -7  -9 502.809 180.528   4
  -1   7  -9 626.606 183.119   2
  -1  -7 -10 808.150 241.863   4
  -1  -7 -11 601.939 215.985   4
  -1  -7 -11 429.860 204.668   5
  -1  -7 -12 291.435 162.280   4
  -1  -7 -12 275.562 139.799   5
  -1  -7 -13-19.1042 89.3369   4
   1   9  -8 261.940 133.359   2
   1   9  -7 256.513 131.482   2
   1   9  -6 753.016 204.459   2
   1   9  -5 137.296 114.610   2
   1   9  -4 184.945 116.081   2
   1   9  -3 59.5316 96.2158   2
  -1   9   2 341.760 143.164   2
   1   9  -2 185.199 86.5899   2
   1   9  -1 22.6769 42.7026   2
  -1   9   1 27.7561 84.2296   2
   1   9   0 59.5954 76.9182   2
  -1   9   0 54.6034 58.3228   2
   1   9   1-1.26159 41.9743   2
  -1   9  -1 115.383 104.708   2
  -1   9  -2 478.621 181.982   2
   1   9   2 660.582 172.880   2
   1   9   3 105.004 79.9336   2
  -1   9  -3 60.2587 121.132   2
  -1   9  -4 299.936 144.498   2
   1   9   4 446.614 156.058   2
  -1   9  -5 185.281 140.826   2
   1   9   5 385.298 151.877   2
  -1  -9  -5 191.674 101.265   5
  -1   9  -6 89.3951 130.916   2
  -1  -9  -6-6.53876 44.4997   5
  -1  -9  -7 136.027 101.624   5
  -1  -9  -8 377.430 144.194   5
  -1  -9  -9 174.080 142.870   5
   2   0 -18 1442.69 308.859   4
   2   0 -17 44.4257 52.6908   5
   2   0 -17 82.9709 98.3174   4
   2   0 -16 2071.75 343.514   4
   2   0 -16 1841.06 317.465   5
   2   0 -15-49.1599 49.0847   4
   2   0 -15 68.4140 61.4854   5
   2   0 -14 268.056 125.865   4
   2   0 -14 224.044 99.8802   5
   2   0 -13-64.6345 77.2371   5
   2   0 -13 96.5411 105.311   4
   2   0 -12 5268.76 448.295   4
   2   0 -11-130.132 98.3453   4
   2   0 -10 592.910 126.426   4
   2   0  -9-52.4023 58.2135   4
   2   0  -8 3453.54 123.086   2
   2   0  -8 3701.63 306.153   4
   2   0  -7-15.8082 20.5614   2
   2   0  -7-18.4635 43.1363   4
   2   0  -6 35551.6 814.698   4
   2   0  -5 72.1827 49.3699   4
  -2   0   5 43.9674 39.2573   4
   2   0  -4 140.954 40.5248   4
  -2   0   4 100.648 44.4297   4
   2   0  -3 21.2849 22.7565   1
   2   0  -3-32.4128 35.2501   4
  -2   0   3 23.9766 30.5051   4
   2   0  -2 13879.1 298.265   1
   2   0   2 659.031 71.4568   4
  -2   0  -2 674.141 74.2688   5
  -2   0  -2 573.956 66.3475   4
   2   0   2 622.973 75.1561   5
   2   0   3 22.1599 23.5905   4
  -2   0  -3 25.0133 23.3233   5
  -2   0  -3 12.2193 36.0419   4
   2   0   4 69272.5 520.647   2
  -2   0  -4 69343.6 968.102   4
  -2   0  -4 68418.3 972.508   5
   2   0   4 71433.2 1032.44   4
   2   0   5-3.23191 10.8760   2
  -2   0  -5-16.7295 25.7792   4
  -2   0  -6 4117.82 280.867   5
  -2   0  -6 4247.19 284.370   4
  -2   0  -7-3.45232 31.6894   5
  -2   0  -7-19.8580 46.8465   4
  -2   0  -8 8593.55 479.422   5
  -2   0  -8 8924.89 245.719   3
  -2   0  -8 8729.09 476.224   4
  -2   0  -9 77.5786 62.9078   4
  -2   0  -9-31.3111 53.8237   5
  -2   0 -10 5375.99 431.349   5
  -2   0 -10 5530.46 231.206   3
  -2   0 -10 5675.91 427.230   4
  -2   0 -11 12.9687 51.0400   4
  -2   0 -11-11.2397 40.6184   3
  -2   0 -11 46.4560 32.6201   5
  -2   0 -12 2664.22 323.904   4
  -2   0 -12 2338.99 148.626   3
  -2   0 -12 2499.22 322.218   5
  -2   0 -13-68.4062 79.4364   5
  -2   0 -13 32.6777 75.3797   4
  -2   0 -14 173.944 102.719   4
  -2   0 -14 3.19520 67.4873   5
  -2   0 -15 36.6398 38.6428   5
  -2   0 -16 153.015 61.8585   5
  -2   0 -17 85.9356 100.407   5
   2  -2 -18 53.4692 61.8807   5
   2  -2 -17 4063.81 538.855   5
   2  -2 -17 4423.61 553.466   4
   2  -2 -16-69.4448 88.1494   5
   2  -2 -16-73.3278 69.1167   4
   2  -2 -15 636.340 195.989   4
   2  -2 -15 562.754 199.977   5
   2   2 -14 141.844 74.3264   5
   2  -2 -14 178.758 114.859   4
   2  -2 -13 1.83532 66.5533   4
   2   2 -13 3.12856 58.1607   4
   2   2 -13-21.9034 21.3066   5
   2   2 -12 76.2243 38.1962   4
   2   2 -12 63.4587 38.4678   5
   2  -2 -12 58.7878 79.6565   4
   2   2 -11 3843.93 307.959   5
   2   2 -11 3697.51 336.574   4
   2  -2 -11 3819.73 412.484   4
   2   2 -11 3814.32 246.408   2
   2   2 -10 9337.12 388.332   2
   2  -2 -10 8953.85 590.267   4
   2   2 -10 9024.04 497.745   4
   2   2 -10 9447.07 452.530   5
   2   2  -9 423.690 96.2517   4
   2   2  -9 424.136 79.4915   2
   2  -2  -9 468.085 126.437   4
   2   2  -9 475.552 95.9669   5
   2  -2  -8 835.042 167.682   4
  -2  -2   8 1177.72 110.829   3
   2   2  -8 1016.06 121.946   5
   2   2  -8 1003.22 142.524   4
   2   2  -8 906.021 118.229   2
  -2  -2   7 49.3568 22.1508   3
   2  -2  -7-3.01545 55.1611   4
   2   2  -7 2.69360 19.7396   5
   2   2  -7-69.4880 47.2513   2
   2   2  -7-3.13792 22.8536   4
   2   2  -6 372.725 71.2525   4
   2   2  -6 361.448 61.1708   5
   2  -2  -6 250.353 80.1653   4
  -2  -2   6 336.560 73.0657   4
  -2  -2   5 7270.68 341.460   1
   2  -2  -5 7368.40 398.513   4
  -2  -2   5 7399.13 303.566   4
   2   2  -5 7307.87 281.642   4
   2   2  -5 7055.23 207.206   5
  -2  -2   4 1130.65 99.7391   4
  -2  -2   4 1057.68 114.804   1
   2   2  -4 1279.71 134.485   1
   2  -2  -4 1227.91 149.205   4
   2  -2  -3 1493.00 157.127   4
   2  -2  -3 1390.25 95.3571   2
  -2  -2   3 1440.69 131.565   1
   2   2  -3 1526.65 129.240   1
  -2  -2   3 1437.50 87.3773   4
  -2  -2   2 59612.6 779.560   1
   2  -2  -2 64079.8 689.684   2
   2   2  -2 63269.1 799.706   1
  -2   2   2 62508.6 658.221   2
  -2   2   1 990599. 2748.80   2
   2  -2  -1 999999. 2886.93   2
   2   2  -1 991581. 3182.43   1
  -2  -2   1 991920. 2197.08   5
  -2  -2   1 984692. 3158.15   1
  -2  -2   0 328225. 1913.04   1
  -2  -2   0 330955. 1300.36   4
   2  -2   0 322484. 1715.25   2
  -2   2   0 328715. 1673.70   2
  -2  -2  -1 323887. 1643.87   4
  -2   2  -1 330032. 1740.38   2
   2  -2   1 326098. 1779.26   2
   2   2   1 323548. 1640.79   4
  -2   2  -2 39241.1 434.410   1
   2   2   2 40967.4 691.099   4
   2  -2   2 38803.8 651.589   2
   2  -2   2 38244.4 544.720   3
  -2   2  -2 37822.6 620.710   2
  -2  -2  -2 39442.3 676.418   4
  -2   2  -3 7732.43 241.957   1
  -2   2  -3 6990.23 278.093   2
   2   2   3 7740.03 339.494   4
   2  -2   3 7844.21 242.176   5
  -2  -2  -3 7758.83 338.640   4
   2  -2   3 7221.87 246.094   3
   2  -2   3 7722.01 302.241   2
   2  -2   4 893.634 92.9892   5
  -2   2  -4 811.524 102.297   2
  -2   2  -4 922.114 87.8549   5
  -2  -2  -4 761.077 116.029   4
  -2   2  -4 949.264 98.6359   1
   2  -2   4 975.275 117.956   4
  -2  -2  -5 1590.92 188.874   4
  -2   2  -5 1659.94 133.886   5
  -2   2  -5 1780.76 155.289   1
  -2   2  -5 1586.84 145.393   2
  -2   2  -6 885.495 106.548   5
  -2  -2  -6 877.337 156.701   4
  -2   2  -6 874.083 113.033   2
  -2   2  -7 762.446 107.673   5
  -2  -2  -7 738.021 152.606   4
  -2   2  -8-9.38880 34.9508   5
  -2  -2  -8-8.15963 41.9387   4
  -2  -2  -9 11120.9 632.168   4
  -2  -2  -9 11707.4 684.377   5
  -2   2  -9 11934.5 514.086   5
  -2  -2 -10 1287.80 228.059   4
  -2   2 -10 1335.18 178.325   5
  -2  -2 -10 1313.80 235.119   5
  -2  -2 -11 1887.09 293.128   5
  -2   2 -11 1884.98 229.658   5
  -2  -2 -11 1717.58 268.269   4
  -2  -2 -12 122.828 90.6481   5
  -2  -2 -12 168.204 100.204   4
  -2   2 -12 94.8152 35.7787   5
  -2   2 -13 24.0138 48.5833   5
  -2  -2 -13 14.8647 66.3381   5
  -2  -2 -13 25.8463 47.9507   4
  -2  -2 -14-1.61485 57.8648   5
  -2   2 -14 65.4196 57.3715   5
  -2  -2 -14-65.6136 67.1897   4
  -2  -2 -15 1231.67 261.780   4
  -2  -2 -15 939.785 241.170   5
  -2  -2 -16 1922.18 355.936   4
  -2  -2 -16 1826.94 357.820   5
  -2  -2 -17 475.916 218.266   4
  -2  -2 -17 256.238 138.815   5
   2  -4 -16 179.812 131.156   4
   2  -4 -16 143.342 121.852   5
   2  -4 -15 31.7135 72.5345   4
   2  -4 -14 500.581 207.724   4
   2  -4 -13-14.6838 44.5725   4
   2   4 -13 101.081 88.2946   2
   2  -4 -12 585.469 179.170   4
   2   4 -12 541.608 133.479   2
   2   4 -11 2902.54 280.576   2
   2  -4 -11 2925.38 382.762   4
   2   4 -10 659.862 136.931   2
   2  -4 -10 758.444 198.598   4
   2   4  -9 569.560 114.904   2
   2  -4  -9 781.129 189.694   4
   2  -4  -8 5655.30 491.869   4
   2   4  -8 5023.06 360.811   2
   2  -4  -7 3386.74 352.943   4
   2   4  -7 3219.66 272.027   2
  -2  -4   6 358.410 92.7085   1
   2  -4  -6 339.619 108.362   4
  -2  -4   6 433.322 79.2394   4
   2   4  -6 361.273 81.1758   2
   2  -4  -5 253.570 104.533   4
  -2  -4   5 195.000 69.4190   1
  -2  -4   5 248.617 56.0490   4
  -2  -4   4 21292.9 416.358   4
  -2   4   4 21278.9 545.216   2
   2  -4  -4 21420.4 768.109   4
  -2  -4   4 22046.0 633.904   1
   2  -4  -3 6550.45 404.534   4
  -2   4   3 6626.36 315.241   2
  -2  -4   3 6265.46 327.530   1
  -2   4   2 4599.05 277.609   2
   2   4  -2 4329.78 271.929   1
  -2  -4   2 4646.80 278.316   1
  -2  -4   1 4108.05 269.743   1
  -2   4   1 4264.29 268.251   2
  -2  -4   1 3853.93 185.146   4
  -2  -4   0 1978.28 195.080   1
  -2   4   0 1962.46 185.099   2
   2  -4   0 2055.17 148.503   1
  -2  -4   0 2083.24 156.286   4
  -2   4  -1 888.111 139.026   2
  -2  -4  -1 666.999 103.013   1
  -2  -4  -1 769.872 111.605   4
   2  -4   1 787.453 83.8195   1
   2  -4   2 3964.67 184.771   1
  -2  -4  -2 3705.51 259.602   4
  -2   4  -2 3493.47 269.360   2
  -2   4  -3 1389.78 114.220   1
  -2   4  -3 1218.38 163.232   2
  -2  -4  -3 1406.00 175.702   4
   2  -4   3 1407.58 110.033   1
  -2  -4  -4 55.4420 50.4108   4
  -2   4  -4 73.6057 30.5587   1
  -2   4  -4 3.25748 27.4537   2
   2  -4   4 46.8171 17.4167   5
  -2   4  -5 73.4856 54.5228   2
  -2  -4  -5 92.8414 51.9663   4
  -2   4  -5 104.862 42.8931   1
   2  -4   5 99.4182 32.3773   5
   2   4   5 78.5643 27.1960   2
  -2   4  -6 3754.15 296.227   2
   2   4   6 3776.57 215.610   2
  -2  -4  -6 3654.39 341.014   4
  -2  -4  -7 947.714 191.136   4
  -2   4  -7 956.482 153.478   2
   2   4   7 1019.36 102.966   2
  -2   4  -8 478.741 125.010   2
   2   4   8 598.655 76.3201   2
  -2  -4  -8 434.864 133.945   4
  -2  -4  -9 2154.75 306.151   4
  -2  -4 -10 4634.37 464.794   4
  -2  -4 -11 1202.88 246.481   4
  -2  -4 -11 1017.52 263.870   5
  -2  -4 -12 1919.74 349.520   5
  -2  -4 -12 1902.90 326.131   4
  -2  -4 -13 135.909 82.1825   5
  -2  -4 -13 158.208 112.158   4
  -2  -4 -14 179.455 115.728   5
  -2  -4 -14 105.968 84.6176   4
  -2  -4 -15 251.783 146.258   5
  -2  -4 -15 106.476 46.5283   4
  -2  -4 -16 755.656 263.717   5
  -2  -4 -16 594.113 198.454   4
   2  -6 -14 168.361 140.451   4
   2  -6 -13 202.519 130.973   4
   2   6 -13 286.525 136.021   2
   2   6 -12 1896.84 285.743   2
   2  -6 -12 2055.72 375.729   4
   2   6 -11 1196.71 232.665   2
   2  -6 -11 1320.37 308.916   4
   2  -6 -10 5021.37 540.867   4
   2   6 -10 4435.70 420.776   2
   2  -6  -9 1841.03 330.599   4
   2   6  -9 1549.85 232.568   2
   2  -6  -8 750.524 198.146   4
   2   6  -8 775.907 169.691   2
   2  -6  -7 492.180 152.020   4
   2   6  -7 455.030 123.081   2
   2  -6  -6 9.01311 66.3832   4
  -2  -6   6 3.16874 34.6409   1
   2   6  -6 40.0474 42.5306   2
   2  -6  -5 1928.39 270.133   4
  -2  -6   5 1980.05 232.004   1
   2   6  -5 1562.39 221.346   2
  -2  -6   4 46.4487 36.3598   1
  -2   6   4 138.722 87.6779   2
   2  -6  -4-2.75520 56.5246   4
   2   6  -4-12.8928 56.8515   2
   2   6  -3 1382.88 193.559   2
   2  -6  -3 1321.44 209.620   4
  -2  -6   3 1570.49 207.314   1
  -2  -6   3 1391.88 109.758   5
  -2   6   3 1602.30 198.979   2
  -2  -6   3 1219.02 117.276   4
   2  -6  -2 928.591 151.792   1
   2   6  -2 756.016 145.650   2
   2  -6  -2 790.556 153.721   4
  -2  -6   2 892.690 113.642   5
  -2   6   2 868.227 156.777   2
  -2  -6   2 760.083 99.3682   4
  -2  -6   2 778.269 137.831   1
   2   6  -1 2101.49 237.380   2
  -2  -6   1 1986.48 231.273   1
  -2  -6   1 2043.61 171.061   4
  -2   6   1 2004.71 238.602   2
   2  -6  -1 1969.63 199.200   1
   2  -6  -1 1759.31 228.844   4
  -2   6   0 4727.76 365.103   2
  -2  -6   0 4243.47 273.029   4
   2   6   0 4206.90 334.874   2
  -2  -6   0 4108.45 334.020   1
   2  -6   0 4363.88 291.401   1
  -2  -6  -1 1578.67 216.686   1
  -2   6  -1 1522.34 218.348   2
   2   6   1 1406.38 193.079   2
   2  -6   1 1574.89 162.777   1
  -2  -6  -1 1507.66 179.179   4
   2   6   2 480.460 102.383   2
   2  -6   2 562.094 91.7339   1
  -2  -6  -2 578.441 126.420   4
  -2  -6  -2 565.535 134.378   1
  -2   6  -2 533.763 145.397   2
  -2  -6  -3 1527.68 206.731   4
  -2   6  -3 1655.58 230.106   2
   2  -6   3 1702.79 151.374   1
  -2  -6  -3 1375.98 196.524   1
   2   6   3 1446.77 187.978   2
  -2   6  -4 142.736 97.1385   2
   2   6   4 106.185 40.2857   2
  -2  -6  -4 111.347 70.5185   4
  -2  -6  -5 1167.35 205.744   4
  -2   6  -5 1208.99 223.071   2
   2   6   5 1159.24 158.558   2
   2   6   6 373.646 94.0640   2
  -2   6  -6 471.588 144.018   2
  -2  -6  -6 407.934 140.965   4
   2   6   7 1165.90 147.468   2
  -2   6  -7 1217.08 221.778   2
  -2  -6  -7 1342.56 240.798   4
  -2   6  -8 355.895 133.455   2
  -2  -6  -8 209.859 117.700   4
  -2  -6  -9 1793.31 300.457   4
  -2  -6 -10 656.703 206.391   4
  -2  -6 -10 775.592 242.635   5
  -2  -6 -11 165.859 95.0818   4
  -2  -6 -11 247.781 133.842   5
  -2  -6 -12 100.394 70.9975   5
  -2  -6 -12 78.0748 103.893   4
  -2  -6 -13 51.2367 83.3568   5
  -2  -6 -13 59.3507 82.4346   4
  -2  -6 -14 384.248 175.023   5
  -2  -6 -14 286.104 169.244   4
   2   8 -12 699.599 213.696   2
   2  -8 -12 729.080 233.350   4
   2   8 -11 189.541 146.638   2
   2  -8 -11 165.907 140.678   4
   2   8 -10 1024.96 247.832   2
   2  -8 -10 926.590 255.430   4
   2   8  -9 90.0422 77.4507   2
   2  -8  -9 5.06804 66.7168   4
   2   8  -8 244.588 97.5989   2
   2  -8  -8 123.280 92.0761   4
   2  -8  -7 288.956 124.852   4
   2   8  -7 257.291 127.022   2
   2  -8  -6 245.707 98.3698   4
   2   8  -6 292.119 134.857   2
   2   8  -5 252.133 103.131   2
   2  -8  -5 517.231 172.590   4
   2  -8  -5 688.317 190.971   1
   2   8  -4 228.464 89.6064   2
   2  -8  -4 280.018 108.776   4
  -2   8   3 122.207 82.9259   2
   2  -8  -3 135.106 76.4666   4
   2   8  -3 110.458 56.3521   2
   2   8  -2-23.5493 77.6816   2
   2  -8  -2 59.4515 61.8869   4
  -2   8   2 82.7024 73.0570   2
   2   8  -1-133.038 92.6951   2
  -2   8   1 142.301 92.9881   2
  -2  -8   0 364.975 128.345   1
  -2   8   0 420.515 139.093   2
   2   8   0 187.124 36.7951   2
  -2  -8  -1 268.750 84.9678   5
   2   8   1 327.320 104.257   2
  -2   8  -1 506.137 161.256   2
  -2  -8  -1 226.410 86.6484   1
   2   8   2 241.037 103.366   2
  -2  -8  -2 205.038 113.191   1
  -2  -8  -2 190.718 57.4606   5
  -2   8  -2 435.511 155.254   2
   2   8   3 670.464 152.560   2
  -2   8  -3 877.827 204.792   2
  -2  -8  -3 820.756 198.680   1
  -2  -8  -3 750.754 180.362   5
   2   8   4 63.4309 73.3628   2
  -2   8  -4-13.4956 67.5067   2
  -2  -8  -4 8.42319 50.4544   1
  -2  -8  -5 523.481 181.983   5
  -2  -8  -5 457.079 165.209   1
   2   8   5 455.375 136.126   2
  -2   8  -5 680.864 203.801   2
  -2  -8  -6 852.983 228.830   5
  -2  -8  -6 1128.46 285.582   1
  -2   8  -6 1124.19 242.414   2
  -2  -8  -6 1139.18 221.145   4
   2   8   6 1116.80 186.613   2
  -2  -8  -7 215.164 102.978   5
  -2  -8  -7 148.435 100.121   4
  -2  -8  -8 1822.08 311.962   4
  -2  -8  -8 1613.67 325.447   5
  -2  -8  -9 65.8026 103.677   5
  -2  -8  -9 93.7411 98.6652   4
  -2  -8 -10 561.172 183.927   4
  -2  -8 -10 491.316 208.127   5
  -2  -8 -11-61.0685 66.2179   4
  -2  -8 -11 29.8057 61.2222   5
  -2  -8 -12 7.27789 45.1410   4
   2  10  -3 206.454 133.345   2
   2  10  -2-2.58646 49.6544   2
   2  10  -1 54.5360 74.6604   2
   2  10   0 135.893 104.736   2
   2  10   1 31.9172 62.3041   2
   2  10   2-17.6588 53.2541   2
   2  10   3 171.148 112.397   2
   2  10   4 380.360 150.858   2
   3  -1 -19 7.01400 63.0458   5
   3  -1 -18 1041.07 278.408   4
   3  -1 -18 800.628 242.922   5
   3  -1 -17 57.2122 59.7820   5
   3   1 -17 143.350 122.942   4
   3  -1 -17 103.461 126.636   4
   3   1 -16 395.903 164.030   4
   3   1 -16 377.187 118.682   5
   3  -1 -16 390.778 122.259   4
   3  -1 -16 418.543 173.431   5
   3  -1 -15 455.095 161.614   5
   3   1 -15 542.782 151.311   5
   3   1 -15 601.473 173.461   4
   3  -1 -15 449.200 146.116   4
   3   1 -14 1875.99 274.648   5
   3   1 -14 2049.65 304.296   4
   3  -1 -14 2014.84 314.500   4
   3   1 -13 750.374 169.180   4
   3  -1 -13 685.859 179.923   4
   3   1 -13 717.714 161.784   5
   3  -1 -12 247.664 58.7396   4
   3   1 -12 377.068 109.135   4
   3   1 -12 391.139 125.683   5
   3   1 -11 14255.7 688.336   4
   3  -1 -11 14074.8 743.093   4
   3   1 -11 13894.7 371.667   2
   3   1 -10 583.843 135.608   4
   3   1 -10 492.540 72.7781   2
   3  -1 -10 445.204 124.914   4
   3   1  -9 9205.38 317.967   2
   3  -1  -9 9287.77 544.387   4
   3   1  -9 9071.93 479.577   4
   3  -1  -8 1788.99 216.699   4
   3   1  -8 1698.62 195.767   4
   3   1  -7 777.501 124.613   4
   3  -1  -7 644.517 118.777   4
  -3  -1   6 19355.5 277.637   3
   3  -1  -6 18976.6 643.073   4
   3   1  -6 19621.4 554.715   4
   3  -1  -5 3615.10 259.163   4
  -3  -1   5 3889.06 231.780   4
   3   1  -5 3768.97 218.525   4
   3   1  -4 32330.0 554.651   4
  -3  -1   4 33299.2 588.806   4
   3   1  -4 33022.8 676.808   1
   3  -1  -4 33853.4 723.790   4
  -3  -1   4 32740.2 657.470   1
   3   1  -3 2614.50 131.363   4
  -3  -1   3 2774.78 175.001   1
   3   1  -3 2993.30 190.206   1
  -3  -1   3 2633.41 136.028   4
   3  -1  -3 2766.73 192.804   4
   3   1  -2 5.61722 22.0153   1
   3   1  -2 10.0269 14.5106   4
  -3  -1   2 7.42393 19.8960   1
   3  -1  -1 857.912 57.7558   3
   3   1  -1 688.232 55.6558   5
  -3  -1   1 626.989 72.2867   1
   3  -1  -1 713.107 52.7722   1
   3   1  -1 690.230 76.6323   1
  -3   1   0 21390.6 312.666   3
   3   1   0 20893.3 286.310   4
  -3  -1   0 20969.3 361.861   5
   3  -1   0 21390.9 311.355   3
   3   1   0 21012.9 377.413   5
   3   1   0 20182.5 429.742   1
  -3  -1   0 21403.0 430.885   1
   3   1   1 262.082 46.2362   4
  -3  -1  -1 250.472 54.5091   5
  -3  -1  -1 241.150 39.0692   4
   3   1   1 308.314 62.3747   5
  -3  -1  -2 1169.87 122.329   5
   3   1   2 1124.73 108.474   4
   3  -1   2 1247.54 100.003   5
  -3  -1  -2 1145.63 104.670   4
   3  -1   2 1160.30 93.0181   2
  -3   1  -2 1030.93 94.0508   5
  -3   1  -2 1662.38 105.229   3
  -3  -1  -3 24583.9 605.829   5
   3  -1   3 25072.9 519.967   5
  -3   1  -3 24235.9 394.670   3
   3  -1   3 24694.9 421.763   2
  -3  -1  -3 24761.0 564.625   4
   3  -1   3 23872.7 546.466   4
   3   1   3 25151.5 581.298   4
  -3   1  -3 24521.8 486.848   5
  -3  -1  -4 34215.7 785.337   5
  -3  -1  -4 34297.4 739.854   4
  -3   1  -4 33487.5 633.984   5
   3  -1   4 34712.4 542.401   2
   3  -1   4 34839.9 689.134   5
   3  -1   4 34256.9 720.220   4
  -3   1  -4 32431.1 482.701   3
  -3  -1  -5 31854.8 788.337   4
  -3  -1  -5 32345.4 833.125   5
  -3   1  -5 30920.7 498.872   3
  -3   1  -5 31405.3 681.978   5
   3  -1   5 32402.6 555.114   2
  -3  -1  -6 13445.6 573.446   5
   3  -1   6 13548.0 375.814   2
  -3  -1  -6 12904.7 540.963   4
  -3   1  -6 13303.1 343.744   3
  -3   1  -6 13317.1 480.418   5
  -3   1  -7 10466.1 463.863   5
  -3  -1  -7 10777.5 545.358   5
  -3   1  -7 10821.8 324.554   3
   3   1   7 9874.27 186.881   2
  -3  -1  -7 10195.7 514.083   4
  -3   1  -8 25.6809 28.5738   5
  -3  -1  -8 64.1079 61.0780   4
  -3   1  -8 10.1445 15.8834   3
  -3  -1  -8 13.2021 42.3056   5
  -3  -1  -9 1368.28 220.823   5
  -3  -1  -9 1716.67 238.255   4
  -3   1  -9 1407.83 115.902   3
  -3   1  -9 1501.66 199.275   5
  -3   1 -10 8636.24 324.760   3
  -3  -1 -10 8567.11 549.652   4
  -3   1 -10 8060.65 494.161   5
  -3  -1 -10 8379.35 572.123   5
  -3   1 -11 299.957 93.2604   5
  -3  -1 -11 288.820 110.776   5
  -3  -1 -11 387.620 126.397   4
  -3   1 -12 3954.99 381.866   5
  -3  -1 -12 4547.38 210.947   3
  -3  -1 -12 4076.51 417.577   4
  -3  -1 -12 3832.34 425.885   5
  -3  -1 -13-46.7011 41.5311   4
  -3   1 -13-4.42392 41.1707   5
  -3  -1 -13 38.6005 55.2249   5
  -3   1 -14 87.0099 84.6692   5
  -3  -1 -14 132.046 70.5337   4
  -3  -1 -14 131.650 103.810   5
  -3  -1 -15-2.82688 65.1768   5
  -3  -1 -15 43.7548 98.7407   4
  -3   1 -15 38.0830 48.7218   5
  -3  -1 -16 226.738 116.892   5
  -3   1 -16 260.573 99.2444   5
  -3  -1 -17 1436.22 310.462   5
  -3  -1 -18 5.19696 57.8059   5
   3  -3 -17 241.689 120.112   4
   3  -3 -17 418.583 185.539   5
   3  -3 -16 876.428 249.926   4
   3  -3 -16 968.451 285.016   5
   3  -3 -15 2820.93 423.721   4
   3  -3 -14 1371.64 293.489   4
   3  -3 -13 2341.93 367.121   4
   3   3 -13 2314.77 229.087   2
   3  -3 -12 284.952 118.628   4
   3   3 -12 433.212 98.3763   2
   3   3 -11 13373.0 550.172   2
   3   3 -11 13189.7 480.284   5
   3  -3 -11 13505.9 812.949   4
   3  -3 -10 3266.94 383.799   4
   3   3 -10 2968.65 255.444   2
   3   3 -10 3185.54 215.164   5
   3   3  -9 123.055 41.1476   5
   3   3  -9 55.8694 29.4298   2
   3  -3  -9 122.602 51.2361   4
   3  -3  -8 11737.4 657.974   4
   3   3  -8 11714.6 487.763   2
   3   3  -8 11793.7 311.699   5
   3  -3  -7 14696.3 695.112   4
   3   3  -7 14265.0 265.538   5
   3  -3  -6 3767.63 338.720   4
  -3  -3   6 3831.84 231.690   4
  -3  -3   6 3758.22 288.054   1
  -3  -3   5 24037.8 496.810   4
   3  -3  -5 22856.9 783.424   4
  -3  -3   5 22755.3 664.280   1
   3  -3  -4 1223.75 169.171   4
  -3  -3   4 1098.44 86.6870   4
  -3  -3   4 1089.37 136.288   1
  -3  -3   3 16691.0 502.171   1
   3   3  -3 16440.4 502.180   1
  -3  -3   2 101.334 40.8365   1
   3   3  -2 140.461 47.8680   1
  -3   3   2 292.611 71.4962   2
  -3  -3   2 101.410 23.3451   5
   3   3  -1 20558.6 559.069   1
  -3  -3   1 19480.0 553.826   1
  -3  -3   1 20631.5 428.852   5
  -3  -3   1 19185.9 295.423   4
  -3   3   1 20875.5 497.309   2
  -3   3   0 12992.2 419.227   2
  -3  -3   0 13759.6 419.571   5
  -3  -3   0 14172.0 484.128   1
   3  -3   0 13837.7 276.336   1
  -3  -3   0 13682.9 320.482   4
   3   3   1 11671.2 365.514   4
  -3  -3  -1 12543.6 371.878   4
  -3   3  -1 11106.3 404.078   2
   3  -3   1 10018.3 205.217   1
  -3  -3  -2 4022.21 241.186   4
   3   3   2 3621.72 235.545   4
  -3   3  -2 3801.94 237.364   2
  -3   3  -2 3707.88 127.067   1
   3  -3   3 306.192 53.0456   5
  -3  -3  -3 293.483 63.3582   4
  -3   3  -3 299.717 46.4055   1
  -3   3  -3 308.788 82.3203   2
  -3   3  -4 16419.0 505.096   2
  -3  -3  -4 16285.2 585.482   4
  -3   3  -4 16167.5 404.089   1
   3  -3   4 15768.7 419.027   5
  -3   3  -5 5013.57 252.603   1
   3  -3   5 4662.34 242.096   5
  -3   3  -5 4550.54 282.800   2
  -3  -3  -5 4779.66 349.670   4
  -3   3  -6 29794.5 684.167   1
  -3  -3  -6 29467.3 920.342   4
   3  -3   6 29605.3 671.281   5
  -3  -3  -7 11701.8 605.823   4
  -3  -3  -8 2447.79 317.352   5
  -3  -3  -8 2406.68 290.013   4
  -3   3  -8 2544.50 208.675   5
   3   3   8 2220.46 105.199   2
  -3  -3  -9-71.7759 74.8989   5
  -3  -3  -9-44.3525 58.1947   4
  -3   3  -9-24.0576 15.4986   5
  -3  -3 -10 1472.14 267.684   5
  -3  -3 -10 1467.47 256.369   4
  -3   3 -10 1293.11 169.034   5
  -3   3 -11 3674.81 302.397   5
  -3  -3 -11 3669.01 420.882   4
  -3  -3 -11 3847.19 459.414   5
  -3   3 -12 29.1097 45.0702   5
  -3  -3 -12 9.71099 48.1737   4
  -3  -3 -12-74.7575 55.9193   5
  -3  -3 -13 91.2341 101.077   5
  -3  -3 -13 189.213 121.196   4
  -3  -3 -14-79.3496 101.549   4
  -3  -3 -14-5.33723 46.9725   5
  -3  -3 -15 612.799 184.489   4
  -3  -3 -15 461.961 178.073   5
  -3  -3 -16 1155.88 287.830   4
  -3  -3 -16 1017.70 297.446   5
   3  -5 -15 253.000 159.053   4
   3  -5 -14 767.959 240.383   4
   3   5 -13 46.8896 73.4801   2
   3  -5 -13 23.9925 76.7666   4
   3  -5 -12 70.8777 141.229   4
   3   5 -12 24.6325 61.1523   2
   3   5 -11 3072.39 325.513   2
   3  -5 -11 3403.92 444.174   4
   3  -5 -10 1027.44 252.871   4
   3   5 -10 897.628 175.035   2
   3   5  -9 3719.35 348.319   2
   3  -5  -9 4425.94 488.735   4
   3   5  -8-39.2769 49.2452   2
   3  -5  -8 93.2357 67.2610   4
   3  -5  -7 57.4099 87.8061   4
   3   5  -7-42.2656 50.4170   2
  -3  -5   7 42.4205 52.5139   1
  -3  -5   6 9193.88 321.351   4
   3  -5  -6 9946.65 629.562   4
   3   5  -6 9500.08 518.899   2
  -3  -5   6 10038.2 515.244   1
  -3  -5   5 23.1308 18.9920   4
  -3  -5   5 18.1928 44.7956   1
   3  -5  -5 121.216 82.9558   4
   3  -5  -4 5956.38 447.818   4
  -3  -5   4 6691.85 407.100   1
  -3  -5   3 242.684 32.6053   4
  -3  -5   3 249.355 36.8195   5
  -3   5   3 529.723 123.385   2
   3  -5  -3 310.833 96.7693   4
  -3  -5   3 127.083 31.1842   4
  -3  -5   3 355.566 93.1385   1
  -3  -5   2 2395.89 236.014   1
  -3  -5   2 2347.00 164.646   5
  -3   5   2 2564.79 234.459   2
  -3  -5   2 1630.24 120.072   4
  -3  -5   1 12.7789 20.0532   4
  -3  -5   1-17.3259 48.8934   1
   3  -5  -1 8.80355 16.6747   1
  -3  -5   1-36.6319 39.4007   5
  -3   5   0 1272.94 182.788   2
  -3  -5   0 1271.95 174.561   1
   3  -5   0 1222.37 122.141   1
  -3  -5   0 1099.01 123.437   4
  -3  -5  -1 321.878 75.5389   4
  -3   5  -1 619.316 136.794   2
   3  -5   1 437.773 70.2079   1
  -3  -5  -1 476.146 114.920   1
   3  -5   2 5877.26 226.790   1
  -3   5  -2 6713.87 400.296   2
  -3  -5  -2 6513.24 358.727   4
  -3  -5  -2 5966.41 410.982   1
  -3   5  -3 386.463 109.746   2
  -3  -5  -3 383.874 108.270   4
  -3  -5  -4 16.4794 37.7111   4
   3  -5   4 39.8155 27.1717   5
  -3   5  -5 1213.03 196.459   2
   3   5   5 1294.02 149.657   2
   3  -5   5 1276.55 116.616   5
  -3  -5  -5 1327.76 211.841   4
  -3   5  -6 972.240 182.609   2
   3   5   6 817.533 111.010   2
  -3  -5  -6 909.718 184.517   4
  -3   5  -7 634.923 154.579   2
   3   5   7 536.066 94.7574   2
  -3  -5  -7 535.803 158.366   4
  -3  -5  -8 27.3328 40.8154   4
   3   5   8 17.6433 19.2873   2
  -3  -5  -9 228.210 129.820   5
  -3  -5  -9 279.298 103.005   4
  -3  -5 -10 937.746 206.887   4
  -3  -5 -10 954.648 236.528   5
  -3  -5 -11 1381.85 302.652   5
  -3  -5 -11 1443.61 291.445   4
  -3  -5 -12 33.9682 94.2887   4
  -3  -5 -12 17.7004 74.0945   5
  -3  -5 -13 220.934 140.220   5
  -3  -5 -13 107.291 57.5758   4
  -3  -5 -14 478.513 219.959   5
  -3  -5 -14 421.970 184.240   4
  -3  -5 -15 299.795 149.648   4
   3   7 -13 149.172 106.801   2
   3  -7 -13 7.88363 92.3276   4
   3   7 -12 189.828 118.302   2
   3  -7 -12 50.0065 56.7124   4
   3  -7 -11 238.014 141.319   4
   3   7 -11 14.4836 40.1395   2
   3   7 -10 44.2803 69.7774   2
   3  -7 -10 20.5689 79.2016   4
   3  -7  -9 344.501 137.915   4
   3   7  -9 249.724 98.8360   2
   3   7  -8 105.224 58.6585   2
   3  -7  -8 123.181 119.360   4
  -3  -7   7 2077.84 264.292   1
   3   7  -7 1760.19 262.754   2
   3  -7  -7 1784.29 294.912   4
  -3  -7   6 253.823 92.7320   1
   3   7  -6 229.322 96.9761   2
   3  -7  -6 239.096 119.862   4
  -3  -7   5 684.074 157.435   1
   3  -7  -5 569.042 165.301   4
   3   7  -5 501.593 126.933   2
   3  -7  -4 309.328 98.1346   4
  -3  -7   4 395.605 113.798   1
   3   7  -4 344.221 103.792   2
   3  -7  -3 79.9854 35.6384   4
   3  -7  -3 153.529 77.9382   1
  -3  -7   3 197.730 79.1232   1
   3   7  -3-14.1769 47.2440   2
   3  -7  -2 391.604 103.842   1
   3  -7  -2 400.366 117.782   4
   3   7  -2 240.362 91.2668   2
  -3   7   2 515.841 141.728   2
  -3  -7   2 360.905 97.3622   1
  -3  -7   1-9.51737 41.5684   5
   3  -7  -1 19.1205 44.1872   4
  -3  -7   1-18.2228 32.1539   1
   3  -7  -1 0.64908 41.4300   1
   3   7  -1 14.8382 65.9577   2
  -3   7   1 65.8692 89.4851   2
   3   7   0 142.182 71.2113   2
  -3  -7   0 187.853 87.6830   1
  -3  -7   0 115.520 57.2664   5
  -3  -7  -1 236.190 79.3400   4
  -3  -7  -1 138.319 52.9174   5
  -3  -7  -1 184.072 76.5976   1
  -3   7  -1 329.892 139.868   2
   3   7   1 227.155 93.9173   2
  -3  -7  -2 1317.43 184.303   4
  -3  -7  -2 1205.71 209.155   5
   3   7   2 1208.37 185.462   2
  -3  -7  -2 1330.48 236.704   1
  -3   7  -2 1375.56 236.581   2
  -3  -7  -3 96.7786 58.7782   1
  -3  -7  -3 64.2713 55.7271   5
  -3  -7  -3 117.683 57.3827   4
   3   7   3 115.252 70.0297   2
  -3   7  -3 118.749 95.4787   2
  -3  -7  -4 2.58037 26.5781   4
  -3   7  -4 39.6649 62.8575   2
  -3  -7  -4-51.1272 72.2159   5
   3   7   4-53.6387 60.6839   2
  -3  -7  -4-60.1795 78.5898   1
  -3   7  -5 56.1227 86.5248   2
  -3  -7  -5-51.5084 46.7674   1
  -3  -7  -5 49.3755 69.0156   4
   3   7   5 65.4433 32.6126   2
  -3  -7  -5-28.7950 84.9995   5
  -3  -7  -6 686.529 174.170   4
   3   7   6 587.409 129.736   2
  -3  -7  -6 606.278 174.640   5
  -3   7  -6 792.573 180.350   2
  -3  -7  -7 1266.02 244.202   4
  -3  -7  -7 1024.79 238.448   5
   3   7   7 946.945 164.186   2
  -3  -7  -8 487.658 191.395   5
  -3  -7  -8 378.799 145.927   4
  -3  -7  -9 2482.33 364.031   4
  -3  -7  -9 2551.58 414.370   5
  -3  -7 -10 50.5570 112.751   4
  -3  -7 -10 81.3062 78.8397   5
  -3  -7 -11 543.280 198.625   5
  -3  -7 -11 533.325 183.079   4
  -3  -7 -12 52.7661 87.6432   4
  -3  -7 -12 99.4331 104.539   5
  -3  -7 -13 177.612 129.415   4
   3   9  -8 155.198 113.080   2
   3   9  -7 113.532 130.569   2
   3   9  -6 51.0100 50.5261   2
   3   9  -5-48.9890 70.5723   2
   3   9  -4 15.9334 93.5590   2
   3   9  -3-81.8034 76.3502   2
   3   9  -2 82.6505 50.6924   2
   3   9  -1 49.9394 73.9227   2
   3   9   0 142.346 92.4229   2
   3   9   1-12.8250 48.7440   2
   3   9   2 90.2936 79.4087   2
   3   9   3 82.4854 75.0031   2
   3   9   4 186.897 116.239   2
   3   9   5 77.0596 82.9254   2
  -3  -9  -5 7.56883 57.6362   5
  -3  -9  -6 0.45716 46.2004   5
  -3  -9  -6 26.3343 81.6021   1
  -3  -9  -7 111.283 121.665   1
  -3  -9  -7 24.6589 79.0945   5
  -3  -9  -8 232.928 142.679   5
  -3  -9  -8 35.3534 115.071   1
  -3  -9  -9 175.022 136.921   5
  -3  -9  -9 193.259 164.020   1
   4   0 -18 2349.71 403.579   4
   4   0 -17-3.28629 67.0866   5
   4   0 -17-28.4018 66.6603   4
   4   0 -16 2010.35 334.435   5
   4   0 -16 2312.00 363.651   4
   4   0 -15-1.87069 62.8106   4
   4   0 -15-33.8009 66.3719   5
   4   0 -14 140.907 86.8011   4
   4   0 -13-107.260 85.1616   4
   4   0 -12 773.003 158.681   4
   4   0 -11 23.8100 17.6133   2
   4   0 -11-49.1080 90.6609   4
   4   0 -10 9516.34 242.955   2
   4   0 -10 10165.0 561.259   4
   4   0  -9 13.5883 56.9076   4
   4   0  -8 720.164 132.211   4
   4   0  -7-27.3167 56.1650   4
   4   0  -6-9.70076 38.2119   4
   4   0  -5-44.7610 41.4709   4
  -4   0   5 60.6801 39.5760   4
   4   0  -4 49292.3 798.696   1
   4   0  -4 48740.5 794.123   4
   4   0  -3 42.3813 33.6309   1
  -4   0   3 24.0800 31.4837   1
  -4   0   2 209788. 1339.12   1
   4   0  -2 213573. 1394.15   1
  -4   0   1-12.9082 20.5759   1
   4   0  -1 16.5798 14.6134   1
   4   0   0 139075. 1012.77   5
  -4   0   0 142994. 1000.82   1
   4   0   0 139766. 1009.86   1
   4   0   1 15.9748 24.7234   5
  -4   0  -1-20.8564 25.8072   5
  -4   0  -2 16545.5 412.325   5
   4   0   2 16453.1 433.429   5
   4   0   2 17040.1 425.460   4
  -4   0  -3 8.01176 21.6644   5
   4   0   3-2.29329 22.7144   4
   4   0   3-16.5207 31.1104   5
  -4   0  -4-29.5517 36.1173   5
  -4   0  -5 32.2025 26.5850   4
  -4   0  -5-9.51664 30.6940   5
  -4   0  -6 8680.36 430.302   5
   4   0   6 8535.77 245.284   2
  -4   0  -6 8545.14 434.792   4
  -4   0  -7 41.8848 43.4720   4
  -4   0  -7 11.7483 42.7127   5
   4   0   7 29.4668 12.8248   2
  -4   0  -8 4760.40 367.557   5
   4   0   8 5108.42 203.676   2
  -4   0  -8 5459.46 388.795   4
  -4   0  -9-37.1307 62.9011   4
  -4   0  -9-42.2809 68.7386   5
  -4   0 -10 1465.45 222.797   5
  -4   0 -10 1666.81 229.704   4
  -4   0 -11-4.61367 49.6251   5
  -4   0 -11-48.1060 74.1020   4
  -4   0 -12 420.633 133.238   5
  -4   0 -12 445.075 63.1160   3
  -4   0 -13 35.5868 85.3866   5
  -4   0 -14 806.913 201.019   5
  -4   0 -15-7.86618 56.8483   5
  -4   0 -16 550.717 183.513   5
  -4   0 -17 29.1412 70.4775   5
   4  -2 -18 82.1605 75.0186   5
   4  -2 -17 2017.71 392.612   5
   4  -2 -17 2626.37 425.208   4
   4  -2 -16-12.8018 89.9657   4
   4   2 -15 74.3771 88.6847   4
   4  -2 -15 20.8072 69.5075   4
   4  -2 -14-46.8293 52.5902   4
   4   2 -14 52.2254 67.5274   4
   4   2 -14 86.7762 71.9675   5
   4   2 -13 1711.70 235.879   5
   4  -2 -13 1664.40 286.186   4
   4   2 -13 1573.48 237.194   4
   4   2 -12 1578.92 212.480   5
   4   2 -12 1596.46 222.484   4
   4  -2 -12 1650.30 280.869   4
   4   2 -12 1641.62 168.852   2
   4   2 -11 1148.49 142.830   2
   4   2 -11 1042.03 163.588   5
   4   2 -11 1034.83 165.875   4
   4  -2 -11 1261.97 232.665   4
   4   2 -10 354.135 72.2634   2
   4  -2 -10 362.426 114.972   4
   4   2 -10 379.516 95.5156   5
   4   2 -10 506.592 114.974   4
  -4  -2   9 7237.99 227.701   3
   4   2  -9 7974.08 426.319   4
   4  -2  -9 8064.67 549.476   4
  -4  -2   8 1562.19 108.894   3
   4   2  -8 1939.68 193.613   4
   4  -2  -8 1666.92 240.511   4
   4  -2  -7 21079.8 328.151   2
   4   2  -7 22251.7 606.732   4
   4  -2  -7 22015.7 808.069   4
   4  -2  -6 4846.59 172.381   2
  -4  -2   6 4640.37 266.092   4
   4   2  -6 4777.64 250.411   4
   4  -2  -6 4364.30 340.169   4
  -4  -2   6 4724.33 310.671   1
   4  -2  -5 17125.5 637.759   4
   4   2  -5 17503.1 414.430   4
  -4  -2   5 17456.7 562.705   1
   4  -2  -5 17869.7 349.079   2
  -4  -2   5 17687.1 447.504   4
  -4  -2   4 52853.7 627.654   4
   4  -2  -4 51329.7 1016.84   4
   4  -2  -4 53903.9 637.622   2
   4   2  -4 51537.8 580.543   4
  -4  -2   4 50822.2 903.160   1
  -4  -2   3 36568.5 724.023   1
   4   2  -3 36082.6 360.520   5
   4   2  -3 38298.2 753.383   1
   4  -2  -3 39748.9 567.966   2
   4   2  -3 34868.0 338.361   4
   4   2  -2 3138.22 202.653   1
  -4  -2   2 3417.27 211.257   1
   4   2  -2 3359.46 133.048   5
   4  -2  -2 3554.18 175.210   2
   4  -2  -1 20468.9 377.434   3
   4  -2  -1 19528.3 433.278   2
  -4  -2   1 20207.8 376.865   5
   4   2  -1 20112.7 400.658   5
   4   2  -1 20924.0 539.525   1
  -4  -2   1 20208.6 528.306   1
   4  -2   0 5767.92 200.700   3
  -4  -2   0 5478.74 287.364   1
  -4  -2   0 5467.65 229.198   5
   4   2   0 5628.76 187.090   4
  -4  -2   0 5514.99 170.715   4
   4  -2   0 5302.24 234.784   2
  -4  -2  -1 4295.90 194.838   4
   4  -2   1 4232.92 218.753   2
   4  -2   1 4851.01 193.980   3
  -4  -2  -1 4620.82 244.371   5
   4   2   1 4498.97 208.666   4
  -4  -2  -2 739.169 93.1218   4
   4   2   2 679.712 93.2023   4
   4  -2   2 682.740 83.6227   5
  -4   2  -2 589.585 49.3938   1
  -4  -2  -2 653.902 104.087   5
  -4  -2  -3 11398.7 416.587   4
   4   2   3 11896.2 439.741   4
   4  -2   3 11836.5 365.107   5
  -4  -2  -3 11564.5 476.212   5
   4  -2   4 4050.43 235.296   5
  -4  -2  -4 3750.90 293.901   5
  -4  -2  -4 4028.54 276.636   4
  -4   2  -5 130.757 42.7249   5
   4  -2   5 162.046 56.5319   5
  -4  -2  -5 196.286 95.9869   5
  -4  -2  -5 167.411 63.7259   4
  -4  -2  -6 12023.8 604.340   5
  -4   2  -6 11946.6 443.411   5
  -4  -2  -6 11402.7 537.784   4
  -4  -2  -7 11808.9 626.343   5
  -4  -2  -7 10923.6 562.505   4
  -4   2  -7 11567.0 472.151   5
  -4  -2  -8 1589.69 239.153   5
  -4  -2  -8 1492.63 218.469   4
  -4   2  -8 1526.51 182.919   5
  -4   2  -9 8642.54 466.787   5
  -4  -2  -9 8387.50 540.485   4
  -4  -2  -9 8716.11 590.913   5
  -4   2 -10 1163.89 176.912   5
  -4  -2 -10 1086.71 214.782   4
  -4  -2 -10 995.823 216.506   5
  -4   2 -11 6720.79 456.621   5
  -4  -2 -11 6305.62 520.872   4
  -4  -2 -11 6642.01 573.667   5
  -4   2 -12 54.8380 39.8145   5
  -4  -2 -12 183.092 126.624   5
  -4  -2 -12 150.734 100.903   4
  -4  -2 -13 584.034 171.433   4
  -4  -2 -13 465.231 147.418   5
  -4   2 -13 499.015 144.945   5
  -4   2 -14 86.0981 98.5114   5
  -4  -2 -14-6.45698 84.6482   5
  -4  -2 -14 54.1848 40.7890   4
  -4  -2 -15 1.01934 81.0312   4
  -4  -2 -15 24.5263 99.1907   5
  -4  -2 -16 624.355 203.656   4
  -4  -2 -16 370.174 138.593   5
  -4  -2 -17 607.347 235.253   5
   4  -4 -16 510.715 196.450   4
   4  -4 -15 95.6832 51.2630   4
   4  -4 -14 261.953 120.088   4
   4   4 -13 1568.11 214.332   2
   4  -4 -13 1520.99 325.152   4
   4   4 -12 1249.67 193.448   2
   4  -4 -12 1147.63 274.583   4
   4   4 -11 12897.0 612.661   2
   4  -4 -11 13759.0 872.507   4
   4   4 -10 2678.30 271.537   2
   4  -4 -10 2764.30 377.487   4
   4  -4  -9 3797.24 422.557   4
   4   4  -9 3771.49 316.776   2
   4  -4  -8 339.505 113.069   4
  -4  -4   7 192.603 58.3918   4
   4  -4  -7 133.581 53.0205   4
  -4  -4   7 163.817 77.0002   1
   4  -4  -6 2008.19 271.888   4
  -4  -4   6 1752.46 136.570   4
  -4  -4   6 1890.83 217.102   1
  -4  -4   5 1206.18 164.160   1
   4  -4  -5 1153.76 190.681   4
  -4  -4   5 849.225 80.1925   4
  -4  -4   4 4400.11 310.425   1
   4  -4  -4 4138.40 346.086   4
  -4  -4   3 20581.2 647.455   1
  -4  -4   2 47951.1 1010.40   1
  -4  -4   2 47616.0 633.025   5
  -4  -4   1 127984. 1677.34   1
  -4  -4   1 127730. 1272.61   5
   4  -4   0 95721.3 799.806   1
  -4   4   0 102933. 1333.64   2
  -4  -4   0 98579.4 961.347   4
  -4  -4   0 98076.6 1516.56   1
  -4  -4   0 99191.3 1283.39   5
  -4  -4  -1 36044.2 860.184   5
  -4   4  -1 36110.9 816.434   2
  -4  -4  -1 35879.2 691.951   4
  -4  -4  -1 35867.5 946.150   1
  -4   4  -2 1549.28 185.234   2
  -4  -4  -2 1507.05 194.666   5
  -4  -4  -2 1349.20 160.747   4
  -4   4  -3 944.048 157.387   2
  -4  -4  -3 804.796 156.707   5
  -4  -4  -3 881.257 136.593   4
  -4   4  -4 6121.19 217.959   1
  -4  -4  -4 6331.42 447.998   5
  -4  -4  -4 6851.80 413.063   4
   4  -4   4 6402.10 288.009   5
  -4   4  -5 2447.60 163.233   1
  -4  -4  -5 2259.17 290.910   5
  -4  -4  -5 2340.94 255.002   4
   4  -4   5 2220.72 175.985   5
  -4   4  -6 2578.80 192.948   1
  -4  -4  -6 2426.48 314.413   5
  -4  -4  -6 2393.81 281.798   4
   4  -4   6 2272.24 189.681   5
  -4  -4  -7 2054.14 271.416   4
  -4  -4  -7 1731.10 279.437   5
  -4  -4  -8 372.239 126.937   5
   4   4   8 383.933 61.0922   2
  -4  -4  -8 278.656 89.0430   4
  -4  -4  -9 7120.06 616.924   5
  -4  -4  -9 7357.52 567.731   4
  -4  -4 -10 16.4084 49.6176   5
  -4  -4 -10-91.0990 97.0605   4
  -4  -4 -11 648.800 175.644   4
  -4  -4 -11 788.012 220.363   5
  -4  -4 -12 97.0366 106.261   5
  -4  -4 -12 41.5384 36.8947   4
  -4  -4 -13 130.900 89.1526   4
  -4  -4 -13 49.4159 75.4205   5
  -4  -4 -14-42.6226 116.101   5
  -4  -4 -14 51.7491 49.6140   4
  -4  -4 -15 2234.70 431.453   5
  -4  -4 -15 2485.44 410.605   4
   4  -6 -14-5.73238 87.1195   4
   4   6 -13 686.137 190.787   2
   4  -6 -13 589.772 220.807   4
   4   6 -12-46.1984 74.8684   2
   4  -6 -12 41.6498 84.5863   4
   4   6 -11 1355.04 230.210   2
   4  -6 -11 1399.03 303.813   4
   4   6 -10 499.870 133.484   2
   4  -6 -10 707.806 212.065   4
   4  -6  -9 314.596 104.441   4
   4   6  -9 202.693 89.1517   2
   4  -6  -8 680.735 198.735   4
   4   6  -8 622.009 135.273   2
  -4  -6   8 710.113 165.218   1
  -4  -6   7 797.081 159.438   1
   4   6  -7 692.046 158.023   2
   4  -6  -7 790.403 197.654   4
   4  -6  -6 704.160 187.391   4
  -4  -6   6 543.866 130.484   1
   4   6  -6 405.065 122.381   2
  -4  -6   5 4606.99 378.661   1
   4   6  -5 3777.47 347.600   2
   4  -6  -5 4171.96 414.066   4
  -4  -6   4 68.3287 37.3989   1
   4  -6  -4 20.7338 50.6811   4
  -4  -6   3 222.019 79.4272   1
   4  -6  -3 143.961 76.0348   4
  -4  -6   3 193.114 36.4067   5
  -4  -6   2 978.173 115.575   5
  -4  -6   2 896.405 169.824   1
   4  -6  -2 927.164 134.790   1
  -4  -6   2 522.128 51.6936   4
   4  -6  -1 1449.97 148.155   1
  -4   6   1 1841.22 237.710   2
  -4  -6   1 1569.06 171.376   5
  -4  -6   1 1598.37 220.264   1
  -4  -6   1 1511.42 120.432   4
   4  -6   0 104.396 49.2864   1
  -4  -6   0 87.4663 47.8962   5
  -4  -6   0 137.723 105.353   1
  -4  -6   0 84.2021 39.6844   4
  -4  -6  -1 7341.07 494.900   1
   4  -6   1 7353.94 277.884   1
  -4  -6  -1 7800.34 463.796   5
  -4   6  -1 8320.12 505.388   2
  -4  -6  -1 7747.52 372.216   4
   4  -6   2 43.0188 15.8108   1
  -4  -6  -2 187.547 90.2101   5
  -4  -6  -2 165.532 75.5635   4
  -4  -6  -2 83.1564 38.6114   1
  -4   6  -3 1466.11 228.868   2
  -4  -6  -3 1427.62 236.468   5
  -4  -6  -3 1478.44 227.778   1
  -4  -6  -3 1543.57 198.132   4
  -4   6  -4 252.023 124.331   2
   4   6   4 83.8850 51.5567   2
  -4  -6  -4 147.381 76.2267   5
  -4  -6  -4 159.415 78.8370   4
  -4  -6  -5 1610.53 267.546   5
   4   6   5 1632.36 193.339   2
  -4  -6  -5 1621.01 245.883   4
  -4  -6  -6 1323.53 258.930   5
   4   6   6 1400.06 177.138   2
  -4  -6  -6 1523.02 246.439   4
  -4  -6  -7 2818.46 386.297   5
   4   6   7 3015.16 254.092   2
  -4  -6  -7 3018.38 369.076   4
  -4  -6  -8 1093.45 252.080   5
  -4  -6  -8 973.981 211.514   4
  -4  -6  -9 657.309 182.042   5
  -4  -6  -9 612.700 182.313   4
  -4  -6 -10 729.376 239.627   5
  -4  -6 -10 682.815 190.920   4
  -4  -6 -11 30.9920 85.5507   4
  -4  -6 -11 74.5678 75.1318   5
  -4  -6 -12 46.8699 50.2507   4
  -4  -6 -12-8.94616 60.6061   5
  -4  -6 -13 60.6472 69.6802   5
  -4  -6 -13-18.1435 74.2457   4
  -4  -6 -14 114.997 108.272   4
   4   8 -12 317.532 134.995   2
   4  -8 -12 325.490 172.519   4
   4   8 -11 138.648 103.898   2
   4  -8 -11 242.626 158.777   4
   4   8 -10 3.88527 47.7247   2
   4  -8 -10 2.67040 72.1192   4
   4   8  -9 61.8155 82.0380   2
   4  -8  -9-98.3385 122.680   4
   4  -8  -8-37.3702 53.6556   4
   4   8  -8-13.6652 54.6109   2
   4  -8  -7-92.4547 97.6606   4
   4   8  -7 75.1789 50.6149   2
   4  -8  -6 149.726 94.7972   4
   4   8  -6-91.2119 98.1962   2
   4  -8  -5 53.7966 72.5995   4
   4   8  -5 36.7018 60.4974   2
   4   8  -4 271.006 95.5352   2
   4  -8  -4 279.152 115.604   4
   4  -8  -3 165.993 100.906   4
  -4  -8   3 153.483 94.5731   1
   4   8  -3-58.6663 102.629   2
   4  -8  -2 11.2498 63.0505   4
  -4  -8   2-21.1227 46.5980   1
   4   8  -2-17.7706 35.0218   2
   4  -8  -1 1328.20 231.396   4
  -4  -8   1 1405.23 247.323   1
   4   8  -1 1397.76 239.238   2
   4  -8   0 189.539 102.145   4
  -4  -8   0 148.629 95.7190   1
   4   8   0 229.018 110.899   2
  -4  -8  -1 603.242 144.833   1
   4   8   1 617.910 154.334   2
   4   8   2 168.393 76.3188   2
  -4  -8  -2 192.655 112.019   1
  -4  -8  -2 150.373 81.7425   5
   4   8   3 6.43336 38.6084   2
  -4  -8  -3 79.8639 67.1592   1
  -4  -8  -3-27.0397 40.1678   5
   4   8   4 62.1850 44.3159   2
  -4  -8  -4 42.9552 61.9887   1
  -4  -8  -4 14.0142 43.5655   5
  -4  -8  -5 517.874 161.992   5
   4   8   5 676.308 158.956   2
  -4  -8  -5 729.051 222.861   1
   4   8   6 303.290 102.314   2
  -4  -8  -6 441.135 161.200   5
  -4  -8  -6 363.941 169.888   1
  -4  -8  -7 447.503 174.726   5
  -4  -8  -7 365.364 172.681   1
  -4  -8  -8 32.1350 73.1731   5
  -4  -8  -9-15.6473 63.0710   5
  -4  -8 -10 54.5433 95.4539   4
  -4  -8 -10 53.9833 87.2956   5
  -4  -8 -11-86.9074 77.8762   4
  -4  -8 -12 57.6666 115.940   4
   4  10  -3 74.6469 103.664   2
   4  10  -2-50.3903 96.5341   2
   4  10  -1 21.9162 58.7171   2
   4  10   0 70.6722 109.061   2
   4  10   1 236.996 112.988   2
   4  10   2 108.793 83.6287   2
   4  10   3 98.7137 93.2906   2
   4  10   4 53.5599 89.0340   2
   5   1 -19 210.560 131.333   4
   5  -1 -19 81.3660 86.3063   5
   5  -1 -18 321.797 164.500   5
   5  -1 -18 247.999 96.2299   4
   5   1 -18 125.264 84.6487   4
   5  -1 -17 41.2992 78.7996   5
   5  -1 -17 102.058 66.4853   4
   5   1 -17 7.83704 72.1382   4
   5  -1 -16 3775.76 480.877   4
   5   1 -16 3308.26 418.485   4
   5   1 -15 3149.81 372.151   5
   5  -1 -15 3272.36 427.602   4
   5   1 -15 3273.36 395.499   4
   5   1 -14-4.44486 60.0558   4
   5   1 -14 19.5332 42.3285   5
   5  -1 -14-9.55542 48.0543   4
   5   1 -13 200.152 64.2888   4
   5  -1 -13 150.205 94.0830   4
   5   1 -12 13118.8 400.043   2
   5   1 -12 12869.2 688.487   4
   5  -1 -12 12440.8 736.496   4
   5  -1 -11 681.065 160.260   4
   5   1 -11 588.479 82.2188   2
   5   1 -11 815.765 156.864   4
   5  -1 -10 20140.0 856.291   4
   5   1 -10 20870.4 793.020   4
   5   1  -9 1426.22 195.484   4
   5  -1  -9 1283.39 207.942   4
  -5  -1   8 1915.61 79.8765   3
   5   1  -8 2099.99 215.536   4
   5  -1  -8 2091.21 247.648   4
   5  -1  -7-13.7307 33.8110   4
   5   1  -7-44.9291 28.4141   4
   5  -1  -6 26119.9 771.153   4
  -5  -1   6 26153.1 670.841   4
   5   1  -6 26187.9 655.191   4
   5  -1  -5 6957.88 379.013   4
   5   1  -5 6519.68 293.714   4
  -5  -1   5 6817.48 347.573   1
   5   1  -4 3113.53 179.373   4
   5   1  -4 3343.48 233.162   1
   5  -1  -4 3155.46 199.146   1
  -5  -1   4 3199.31 225.258   1
  -5   1   3 10814.3 216.769   3
  -5  -1   3 10780.0 385.083   1
   5   1  -3 11781.7 397.180   1
   5  -1  -3 10626.7 332.058   1
   5  -1  -2 14947.9 360.799   1
  -5  -1   2 15029.4 416.655   1
   5   1  -2 15620.2 434.317   1
  -5   1   2 15516.8 351.598   1
  -5   1   2 16014.9 279.456   3
  -5   1   1 54043.1 577.963   1
   5  -1  -1 53740.7 594.968   1
  -5   1   1 50905.6 519.686   3
   5   1  -1 51712.7 787.768   1
  -5  -1   1 52026.0 793.083   1
   5   1  -1 52214.1 649.813   5
  -5  -1   0 438.139 73.4113   1
  -5   1   0 406.855 45.4054   1
   5   1   0 415.865 78.3123   1
   5   1   0 415.819 68.6952   5
  -5  -1   0 428.724 67.6742   5
   5  -1   0 456.613 50.1745   1
   5   1   1 4242.36 229.784   5
  -5   1  -1 4206.39 158.799   1
   5   1   1 4281.12 200.726   4
  -5  -1  -1 3989.27 214.821   5
   5  -1   2 96.6379 42.5276   5
   5   1   2 73.2698 35.8379   4
  -5  -1  -2-39.6135 39.6265   5
   5   1   2 66.2600 47.8478   5
  -5   1  -3 4044.00 229.071   5
  -5  -1  -3 3957.42 253.038   5
   5  -1   3 4087.23 241.822   5
  -5  -1  -3 3929.49 237.514   4
   5   1   3 4244.38 253.079   4
  -5   1  -3 4747.33 194.155   3
  -5   1  -4 5713.53 220.288   3
  -5   1  -4 4953.46 274.392   5
  -5  -1  -4 4796.72 292.914   4
  -5  -1  -4 4755.70 310.671   5
  -5  -1  -5 23670.8 736.324   5
   5  -1   5 23898.0 497.284   2
  -5   1  -5 23981.0 650.249   5
  -5  -1  -5 24410.2 706.639   4
  -5   1  -5 22806.6 454.118   3
  -5   1  -6 7013.88 380.408   5
  -5  -1  -6 6826.43 408.500   4
  -5   1  -6 7516.51 280.549   3
  -5  -1  -6 7313.63 432.888   5
  -5   1  -7 5349.37 249.631   3
  -5  -1  -7 4911.34 383.525   5
  -5   1  -7 5036.66 337.051   5
  -5  -1  -7 4650.82 361.852   4
  -5   1  -8 359.750 90.8510   5
   5   1   8 480.499 56.7910   2
  -5  -1  -8 540.122 143.905   5
  -5   1  -8 774.638 113.843   3
  -5  -1  -8 495.835 122.552   4
  -5  -1  -9 1917.52 259.894   5
  -5  -1  -9 1793.30 251.947   4
  -5   1  -9 1638.84 219.597   5
  -5   1  -9 1982.04 160.958   3
  -5  -1 -10 921.140 173.406   4
  -5   1 -10 909.897 107.816   3
  -5  -1 -10 747.106 173.914   5
  -5   1 -10 844.874 161.887   5
  -5  -1 -11 2444.62 331.285   5
  -5   1 -11 2580.07 188.308   3
  -5  -1 -11 2725.07 331.848   4
  -5   1 -11 2468.35 294.612   5
  -5   1 -12 392.859 126.377   5
  -5  -1 -12 517.730 154.691   4
  -5  -1 -12 400.054 129.448   5
  -5   1 -13 902.743 201.752   5
  -5  -1 -13 980.038 225.157   5
  -5   1 -14-11.1513 49.1392   5
  -5  -1 -14 3.18459 35.0283   5
  -5   1 -15 1169.55 243.552   5
  -5  -1 -15 1199.20 269.330   5
  -5   1 -16 2831.13 382.478   5
  -5  -1 -16 2504.63 399.035   5
  -5  -1 -17 1075.61 303.560   5
   5  -3 -17 39.1842 95.3852   4
   5  -3 -16 382.350 162.746   4
   5  -3 -15 2444.94 409.959   4
   5  -3 -14-0.39146 70.8351   4
   5   3 -13 241.563 86.6397   2
   5  -3 -13 67.4706 57.0689   4
   5  -3 -12 5458.02 536.753   4
   5   3 -12 5139.80 357.253   2
   5   3 -11 432.444 82.9074   5
   5  -3 -11 498.930 153.436   4
   5   3 -11 488.199 119.453   4
   5   3 -11 348.502 93.1393   2
   5  -3 -10 14116.9 802.389   4
   5   3 -10 14419.3 571.255   4
   5   3 -10 14500.9 442.435   5
   5   3  -9 3417.06 192.313   5
   5   3  -9 3392.57 257.096   4
   5  -3  -9 3193.65 373.075   4
   5  -3  -8 15.1006 59.9139   4
   5   3  -8 12.8643 8.88263   5
   5   3  -8 66.7531 39.6766   4
   5   3  -7 10176.5 233.435   5
   5  -3  -7 10881.9 622.929   4
   5   3  -7 11557.9 384.791   4
   5  -3  -7 11137.3 325.666   2
  -5  -3   7 11313.4 420.800   4
  -5  -3   7 11405.4 544.036   1
   5  -3  -6 8270.25 513.080   4
  -5  -3   6 8511.78 313.413   4
   5  -3  -6 8727.11 301.899   2
  -5  -3   6 8617.53 448.882   1
   5  -3  -5 800.670 153.490   4
  -5  -3   5 850.110 132.428   1
  -5  -3   4 13938.0 532.897   1
  -5  -3   3 1977.68 197.553   1
  -5  -3   2 281.606 78.5084   1
  -5  -3   2 199.782 37.8986   5
  -5  -3   1 216.864 72.3758   1
  -5  -3   1 273.363 54.9214   5
  -5  -3   0 14818.4 452.134   5
  -5  -3   0 14573.9 319.878   4
   5   3   0 14321.9 343.554   4
  -5  -3   0 15315.3 560.414   1
  -5  -3  -1 9936.67 466.021   1
  -5  -3  -1 9280.41 317.205   4
  -5  -3  -1 9577.71 406.704   5
   5   3   1 9529.95 337.624   4
  -5  -3  -2 5073.27 274.190   4
   5   3   2 5200.88 287.436   4
  -5  -3  -2 5351.62 338.948   5
  -5   3  -3 9803.84 235.361   1
   5  -3   3 11286.1 395.838   5
  -5  -3  -3 11865.2 461.283   4
  -5  -3  -3 12192.6 543.434   5
  -5  -3  -4 6441.62 369.701   4
  -5  -3  -4 6310.13 418.768   5
  -5   3  -4 6293.56 230.063   1
  -5   3  -5 96.6154 39.2922   1
  -5  -3  -5 20.7491 53.2625   5
  -5  -3  -5 138.257 58.7102   4
  -5   3  -6 6688.70 304.765   1
  -5  -3  -6 6860.66 491.698   5
  -5  -3  -6 6982.51 444.712   4
  -5  -3  -7 797.747 161.042   4
  -5  -3  -7 681.226 158.617   5
  -5  -3  -8 1032.19 209.421   5
  -5  -3  -8 840.357 177.127   4
  -5  -3  -9 2471.99 341.244   5
  -5  -3  -9 2276.77 305.629   4
  -5   3 -10 1307.07 182.156   5
  -5  -3 -10 1356.57 256.233   5
  -5  -3 -10 1305.47 232.466   4
  -5   3 -11 827.748 150.366   5
  -5  -3 -11 911.298 240.421   5
  -5  -3 -11 717.295 170.633   4
  -5   3 -12 160.117 75.8517   5
  -5  -3 -12 137.346 73.7258   4
  -5  -3 -12 133.225 100.881   5
  -5  -3 -13-74.3557 49.8076   5
  -5  -3 -13 13.6832 38.0721   4
  -5  -3 -14 1268.92 299.040   5
  -5  -3 -14 1316.13 283.916   4
  -5  -3 -15 1501.51 318.631   4
  -5  -3 -15 1590.71 348.414   5
  -5  -3 -16 37.9270 86.4408   5
   5  -5 -15 89.0281 113.206   4
   5  -5 -14 30.0707 68.6968   4
   5   5 -13 171.024 74.3903   2
   5  -5 -13 44.4335 83.6687   4
   5   5 -12 882.107 169.791   2
   5  -5 -12 975.034 248.288   4
   5   5 -11 188.033 50.6881   2
   5  -5 -11 367.802 160.786   4
   5  -5 -10 110.260 50.1211   4
   5   5 -10-80.2844 89.3366   2
   5  -5  -9 41.0325 81.7126   4
   5   5  -9 3.83689 52.3379   2
   5  -5  -8 7671.69 614.900   4
  -5  -5   8 8167.92 524.690   1
   5  -5  -7 295.945 131.522   4
  -5  -5   7 449.355 134.554   1
   5  -5  -6 8087.99 573.618   4
  -5  -5   6 8279.30 495.530   1
   5  -5  -5 18.8512 43.3299   4
  -5  -5   5-23.9472 43.1383   1
  -5  -5   4 346.495 87.4442   1
   5  -5  -4 411.502 114.889   4
  -5  -5   3 4245.21 333.253   1
  -5  -5   3 3763.23 158.601   5
  -5  -5   2 123.210 65.3654   1
  -5  -5   2 127.633 44.6458   5
  -5  -5   1 146.353 82.0960   1
  -5  -5   1 115.130 46.8986   5
   5  -5  -1 213.547 50.5722   1
  -5  -5   1 89.4521 23.1809   4
  -5  -5   0 17.5156 20.8686   4
  -5  -5   0-27.4640 35.4758   5
  -5  -5   0 23.7275 33.6222   1
   5  -5   0-2.84248 10.9791   1
  -5  -5  -1 9152.87 372.018   4
  -5  -5  -1 9500.18 483.231   5
  -5  -5  -1 8762.41 518.710   1
  -5  -5  -2 1714.30 239.955   1
  -5  -5  -2 1783.20 228.565   5
  -5  -5  -2 1716.91 185.377   4
  -5  -5  -3 97.6735 70.4020   5
  -5  -5  -3 58.7260 31.8572   4
  -5  -5  -4 2253.97 290.649   5
  -5  -5  -4 2372.79 254.456   4
  -5  -5  -5 8339.73 579.023   5
  -5  -5  -5 8382.90 512.547   4
  -5  -5  -6 1381.81 261.596   5
  -5  -5  -6 1274.53 213.297   4
  -5  -5  -7 13070.1 713.520   4
  -5  -5  -7 12298.2 774.686   5
  -5  -5  -8 2013.94 336.989   5
  -5  -5  -8 2485.32 336.053   4
  -5  -5  -9 1128.60 261.611   5
  -5  -5  -9 1284.62 248.848   4
  -5  -5 -10 2683.46 421.332   5
  -5  -5 -10 2999.31 395.454   4
  -5  -5 -11 50.6373 81.8972   4
  -5  -5 -11 26.7678 54.4052   5
  -5  -5 -12 350.034 177.634   5
  -5  -5 -12 421.941 146.474   4
  -5  -5 -13 473.785 222.703   5
  -5  -5 -13 564.164 179.040   4
  -5  -5 -14 340.522 174.204   4
  -5  -5 -14 285.782 147.472   5
   5   7 -14 156.947 100.564   2
   5   7 -13 64.9932 79.3109   2
   5  -7 -13 29.1070 113.382   4
   5  -7 -12-0.39420 93.1514   4
   5   7 -12 133.149 57.2282   2
   5   7 -11 121.181 38.3723   2
   5  -7 -11 88.5768 107.381   4
   5   7 -10 882.410 198.819   2
   5  -7 -10 1235.40 304.237   4
   5  -7  -9 79.3048 73.6061   4
   5   7  -9 60.1213 60.5817   2
   5  -7  -8 427.623 135.759   4
  -5  -7   8 576.557 154.982   1
   5   7  -8 352.034 100.376   2
   5  -7  -7 226.781 92.8827   4
  -5  -7   7 141.075 82.1346   1
   5   7  -7 91.7319 39.1069   2
   5  -7  -6 876.348 215.684   4
  -5  -7   6 880.396 194.141   1
   5   7  -6 816.935 181.272   2
   5  -7  -5 291.674 109.629   4
   5   7  -5 300.809 114.474   2
  -5  -7   5 369.929 128.267   1
   5   7  -4 260.669 82.3316   2
  -5  -7   4 85.9276 70.4132   1
   5  -7  -4 178.445 87.4322   4
   5  -7  -3 531.061 112.474   1
   5  -7  -3 352.323 123.654   4
  -5  -7   3 411.074 132.208   1
   5   7  -3 413.316 125.360   2
  -5  -7   2 43.8858 31.2887   1
   5   7  -2 167.915 70.4014   2
  -5  -7   1 114.552 60.2187   5
  -5  -7   1 142.903 88.9015   1
  -5  -7   0 212.776 99.1932   1
  -5  -7   0 146.749 61.8804   5
  -5  -7  -1 436.271 147.479   1
  -5  -7  -1 356.303 108.377   5
   5   7   1 413.198 128.192   2
  -5  -7  -2 277.054 83.4026   4
  -5  -7  -2 243.476 94.6459   5
   5   7   2 122.089 49.0064   2
  -5  -7  -2 342.030 139.543   1
  -5  -7  -3 132.683 82.7434   1
  -5  -7  -3 60.4844 47.4133   4
  -5  -7  -3 251.002 110.337   5
   5   7   3 51.8363 36.8245   2
  -5  -7  -4 0.45047 62.8251   1
  -5  -7  -4 39.5331 65.8476   5
   5   7   4-11.6499 39.2880   2
  -5  -7  -4 22.1361 32.3463   4
  -5  -7  -5-77.5178 63.4109   1
  -5  -7  -5-57.8106 81.2587   5
   5   7   5 29.4504 41.4226   2
  -5  -7  -5-0.68778 59.5519   4
   5   7   6 33.1382 25.8501   2
  -5  -7  -6 9.69981 74.7429   5
  -5  -7  -6 14.6149 34.1595   4
  -5  -7  -7 69.2183 106.571   5
  -5  -7  -7 4.98875 63.8074   4
  -5  -7  -8 103.792 119.716   5
  -5  -7  -8 26.4785 87.1131   4
  -5  -7  -9 280.253 169.537   5
  -5  -7  -9 190.974 109.095   4
  -5  -7 -10 297.248 133.480   4
  -5  -7 -10 636.401 217.577   5
  -5  -7 -11 210.901 139.238   5
  -5  -7 -11 138.613 122.140   4
  -5  -7 -12 344.241 183.530   5
  -5  -7 -12 164.351 85.3947   4
  -5  -7 -13 122.855 104.640   4
   5  -9 -10 5.87415 73.9496   4
   5  -9  -9-62.7365 77.8657   4
   5  -9  -8 48.1145 82.4189   4
   5   9  -8 161.362 97.1433   2
   5  -9  -7 30.7856 42.8276   4
   5   9  -7 0.91364 69.0768   2
   5   9  -6-0.44657 61.2989   2
   5   9  -5-91.8715 84.1589   2
   5   9  -4-79.6022 64.2524   2
   5   9  -3 146.206 90.1351   2
   5   9  -2-38.0774 61.1328   2
   5   9  -1 8.65845 43.4776   2
   5   9   0 5.53793 51.9965   2
   5   9   1 216.356 76.9113   2
   5   9   2 17.0355 58.1508   2
  -5  -9  -3 3.21455 55.3347   1
   5   9   3-27.7490 87.4963   2
  -5  -9  -4-240.394 153.128   1
   5   9   4 15.6727 35.5105   2
   5   9   5 282.784 118.210   2
  -5  -9  -5 360.154 164.664   1
  -5  -9  -6 377.846 175.217   1
  -5  -9  -6 285.329 157.961   5
  -5  -9  -7 631.264 221.259   5
  -5  -9  -7 630.611 241.274   1
  -5  -9  -8 1088.48 318.837   1
  -5  -9  -8 786.650 241.693   5
  -5  -9  -9-66.0614 72.0039   1
  -5  -9  -9 163.151 135.562   5
   6   0 -18 3076.61 444.785   4
   6   0 -17-43.7772 79.7731   5
   6   0 -17 69.0526 55.5959   4
   6   0 -16 222.507 123.514   4
   6   0 -15 6.20831 71.3979   4
   6   0 -14 1492.84 264.770   4
   6   0 -13 30.7235 76.7404   4
   6   0 -12 2911.51 343.366   4
   6   0 -11-0.11749 43.1774   4
   6   0 -10 7953.79 506.528   4
   6   0  -9 26.0906 38.4115   4
   6   0  -8 43116.2 1068.11   4
   6   0  -7 8.79511 27.6326   4
   6   0  -6 18072.1 606.113   4
   6   0  -5-12.8449 39.3782   4
  -6   0   5 35.9169 43.6699   1
   6   0  -4 291028. 2143.16   1
  -6   0   4 289839. 2067.67   1
   6   0  -3 18.5177 25.2410   1
  -6   0   3-29.3229 29.2406   1
  -6   0   2 6326.24 258.548   1
   6   0  -2 6038.88 272.845   1
   6   0  -1-0.26856 32.7010   1
  -6   0   1-29.9238 32.0869   1
   6   0   0 16470.5 419.474   1
   6   0   0 16041.1 420.555   5
  -6   0   0 16485.5 417.454   1
   6   0   1-26.0584 32.1056   5
  -6   0  -1-18.0740 24.8411   1
  -6   0  -1 15.1142 31.2378   5
   6   0   2 871.176 116.275   5
  -6   0  -2 869.185 110.550   5
  -6   0  -3 13.6575 45.7768   5
  -6   0  -4 42.4657 35.5401   5
  -6   0  -5-43.9405 41.9507   5
  -6   0  -6 54950.5 1150.13   5
  -6   0  -7-57.6479 47.5454   5
   6   0   7 48.9096 34.0268   2
  -6   0  -8 9987.27 557.531   5
   6   0   8 10360.7 333.325   2
  -6   0  -9-9.94083 60.2303   5
  -6   0  -9 1593.31 164.713   3
  -6   0 -10 16559.8 447.700   3
  -6   0 -10 17776.6 814.712   5
  -6   0 -11-1.32306 66.3645   5
  -6   0 -11 403.208 100.220   3
  -6   0 -12 2297.18 187.171   3
  -6   0 -12 1994.59 299.273   5
  -6   0 -13-49.5677 78.9655   5
  -6   0 -14 96.5072 72.0845   5
  -6   0 -15-63.9723 101.741   5
  -6   0 -16 2443.68 388.170   5
  -6   0 -17 169.854 155.206   5
   6  -2 -18 442.075 150.931   4
   6  -2 -18 251.123 149.645   5
   6  -2 -17 584.776 197.007   4
   6   2 -17 684.489 205.652   4
   6   2 -16 263.733 117.954   4
   6  -2 -16 355.173 144.304   4
   6  -2 -15 48.0112 56.2879   4
   6   2 -15 4.38084 33.2955   4
   6  -2 -14 777.529 198.939   4
   6   2 -14 903.540 183.665   4
   6   2 -13 1072.39 198.741   4
   6   2 -13 1145.72 192.408   5
   6   2 -13 1050.00 143.157   2
   6  -2 -13 1020.03 226.060   4
   6   2 -12 8488.83 411.303   2
   6   2 -12 8594.77 530.249   4
   6  -2 -12 8662.08 649.128   4
   6   2 -11 16911.3 714.699   4
   6  -2 -11 17261.5 874.942   4
   6  -2 -10 1371.04 244.336   4
  -6  -2  10 1412.82 100.722   3
   6   2 -10 1410.79 192.587   4
  -6  -2   9 3727.24 161.108   3
   6   2  -9 4259.85 310.710   4
   6  -2  -9 4317.19 411.646   4
   6  -2  -9 3926.38 149.012   2
   6  -2  -8 297.536 118.415   4
   6   2  -8 210.919 61.5016   4
   6  -2  -8 464.036 48.6833   3
   6  -2  -7 547.259 131.796   4
   6  -2  -7 640.320 58.7450   3
  -6  -2   7 497.743 121.624   1
   6   2  -7 430.237 79.7200   4
   6  -2  -6 1929.36 100.877   3
  -6  -2   6 2002.71 216.918   1
   6  -2  -6 2144.10 245.840   4
   6   2  -6 2001.70 157.938   4
   6  -2  -5 30896.5 430.077   3
   6   2  -5 31942.9 556.623   4
  -6  -2   5 32699.9 812.425   1
  -6  -2   4 3025.23 239.281   1
   6  -2  -4 2970.61 137.359   3
   6  -2  -4 2987.20 198.720   1
   6   2  -4 2812.04 143.112   4
  -6  -2   3 802.027 122.760   1
   6  -2  -3 921.277 85.0132   3
   6   2  -3 746.901 77.9512   5
   6   2  -3 548.470 56.9685   4
   6  -2  -3 739.074 88.6389   1
  -6  -2   2 42445.3 866.184   1
   6  -2  -2 42567.9 563.036   3
   6   2  -2 42504.1 621.275   5
   6  -2  -2 43490.9 606.070   1
   6  -2  -1 17834.0 335.345   1
   6  -2  -1 18074.6 368.864   3
   6   2  -1 17533.8 447.218   5
   6   2  -1 17543.2 307.952   4
  -6  -2   1 17883.9 431.842   5
  -6  -2   1 17284.2 556.445   1
  -6   2   0 2764.64 147.858   3
   6   2   0 2837.80 202.556   5
  -6  -2   0 2762.46 188.421   5
   6   2   0 2740.21 152.159   4
  -6  -2   0 2793.69 231.611   1
  -6   2   0 2347.79 94.4010   1
   6  -2   0 2747.10 102.623   1
  -6  -2  -1-37.5681 49.5629   1
  -6  -2  -1 24.3698 31.0597   5
  -6   2  -1 5.67389 6.23221   1
   6   2   1-28.7802 31.3980   5
   6   2   1-1.14680 16.5517   4
  -6   2  -2 298.416 41.4292   3
  -6  -2  -2 500.489 93.0562   5
   6   2   2 592.581 96.0106   4
   6  -2   2 525.732 87.7045   5
  -6   2  -3 9486.66 331.057   3
  -6  -2  -3 9934.17 406.403   4
  -6  -2  -3 10041.0 464.258   5
  -6   2  -4 7848.11 312.262   3
  -6  -2  -4 7712.11 438.863   5
  -6  -2  -4 7936.37 397.099   4
  -6   2  -5 13488.7 421.683   3
  -6  -2  -5 13072.2 551.790   4
  -6  -2  -5 13086.0 608.938   5
  -6   2  -6 1452.10 133.768   3
  -6  -2  -6 1631.06 230.425   5
  -6  -2  -6 1546.79 198.265   4
  -6   2  -6 1686.93 185.282   5
  -6   2  -7 1660.04 143.427   3
  -6   2  -7 1914.54 208.293   5
  -6  -2  -7 1741.39 253.415   5
  -6  -2  -7 1745.58 234.106   4
  -6   2  -8 6636.69 331.092   3
  -6  -2  -8 7242.20 523.090   5
  -6   2  -8 6953.63 417.451   5
  -6  -2  -8 7001.86 486.368   4
  -6   2  -9 991.730 166.462   5
  -6   2  -9 742.287 96.9517   3
  -6  -2  -9 952.200 206.878   5
  -6  -2  -9 936.154 183.947   4
  -6  -2 -10 1442.27 252.885   5
  -6   2 -10 1626.30 223.572   5
  -6  -2 -10 1325.68 233.712   4
  -6  -2 -11-5.48757 45.8121   5
  -6  -2 -11 83.8346 68.6312   4
  -6   2 -11 8.29104 38.0471   5
  -6   2 -12 427.177 129.113   5
  -6  -2 -12 359.770 132.717   5
  -6  -2 -12 402.674 137.151   4
  -6  -2 -13 87.2805 57.9561   5
  -6   2 -13-55.5630 52.1109   5
  -6  -2 -13-42.1796 39.1191   4
  -6   2 -14 1379.46 241.230   5
  -6  -2 -14 1233.07 266.223   5
  -6  -2 -15 909.836 252.013   5
  -6  -2 -16 207.101 153.504   5
   6  -4 -16-16.3931 111.451   4
   6  -4 -15 71.8014 86.8130   4
   6  -4 -14 523.552 191.529   4
   6  -4 -13 105.663 110.406   4
   6   4 -13 77.6826 61.0956   2
   6   4 -12 964.288 170.006   2
   6  -4 -12 1113.80 242.841   4
   6   4 -11 2413.23 259.048   2
   6  -4 -11 2527.44 369.216   4
   6  -4 -10 562.507 163.239   4
   6  -4  -9 4356.81 450.713   4
   6  -4  -8 204.877 103.598   4
  -6  -4   8 254.992 94.8307   1
   6  -4  -7 6143.38 494.957   4
  -6  -4   7 6306.76 433.666   1
   6  -4  -6 3136.33 339.365   4
  -6  -4   6 3137.50 294.517   1
  -6  -4   5 4873.84 360.441   1
   6  -4  -5 4925.50 401.886   4
  -6  -4   4 602.198 119.366   1
  -6  -4   3 850.470 142.868   1
  -6  -4   2 2743.73 267.646   1
  -6  -4   2 2985.85 174.920   5
  -6  -4   1 11195.1 398.927   5
  -6  -4   1 10842.8 529.787   1
   6  -4  -1 10321.7 255.890   1
  -6  -4   0 8564.08 394.679   5
  -6  -4   0 8981.44 275.234   4
  -6  -4   0 8621.27 481.845   1
  -6  -4  -1 13367.8 535.705   5
  -6  -4  -1 12928.4 404.886   4
   6   4   1 12679.1 430.651   4
  -6  -4  -1 12931.3 605.930   1
  -6  -4  -2 1930.30 228.878   5
  -6  -4  -2 1997.73 242.321   1
  -6  -4  -2 1891.76 182.298   4
  -6  -4  -3 3230.94 314.953   5
  -6  -4  -3 3345.61 258.042   4
  -6   4  -4 31.7212 11.9882   1
  -6  -4  -4 52.1648 48.9356   4
  -6  -4  -4 11.8794 34.1632   5
  -6   4  -5 6338.38 241.012   1
  -6  -4  -5 6623.35 430.301   4
  -6  -4  -5 6668.92 499.225   5
  -6  -4  -6 6502.95 450.183   4
  -6  -4  -6 6382.39 513.119   5
  -6  -4  -7 2369.97 324.725   5
  -6  -4  -7 2295.36 286.653   4
  -6  -4  -8 2093.17 324.511   5
  -6  -4  -8 2118.60 291.574   4
  -6  -4  -9 4933.29 517.768   5
  -6  -4  -9 4987.30 467.019   4
  -6  -4 -10 30.3037 51.1603   5
  -6  -4 -10-12.4298 49.6570   4
  -6  -4 -11 1431.93 312.863   5
  -6  -4 -11 1469.64 281.482   4
  -6  -4 -12 115.163 99.8932   5
  -6  -4 -12 105.285 58.3818   4
  -6  -4 -13 172.844 138.106   5
  -6  -4 -13-70.1374 86.4679   4
  -6  -4 -14 39.7836 66.1713   5
  -6  -4 -14 240.687 164.342   4
  -6  -4 -15 75.8440 56.9959   5
  -6  -4 -15 58.4937 47.3335   4
   6   6 -14 394.496 139.066   2
   6  -6 -14 340.512 161.827   4
   6   6 -13 446.356 129.605   2
   6  -6 -13 494.723 195.716   4
   6   6 -12 52.3496 66.9958   2
   6  -6 -12 137.722 137.305   4
   6   6 -11 99.7183 51.7698   2
   6  -6 -11 246.309 153.525   4
   6  -6 -10 30.6255 77.3076   4
   6   6 -10 48.0565 62.9721   2
   6  -6  -9 0.80875 65.1563   4
  -6  -6   9 26.8572 51.7431   1
   6   6  -9-82.9255 84.2281   2
   6  -6  -8 137.638 78.9674   4
  -6  -6   8 248.953 95.9119   1
   6   6  -8-21.8217 86.2203   2
   6  -6  -7-52.6608 45.4371   4
  -6  -6   7-33.6559 37.5525   1
   6  -6  -6-48.0687 66.4878   4
  -6  -6   6 3.37315 69.8321   1
   6  -6  -5 31.5757 42.6110   4
  -6  -6   5 49.7328 37.9725   1
  -6  -6   4 1994.68 256.339   1
   6  -6  -4 1671.70 258.151   4
  -6  -6   3 1138.68 183.891   1
  -6  -6   3 1197.29 105.536   5
  -6  -6   2 23056.6 901.460   1
  -6  -6   2 22885.8 574.657   5
   6  -6  -2 23100.9 598.004   1
  -6  -6   1 14179.8 533.893   5
   6  -6  -1 13969.1 395.949   1
  -6  -6   1 13717.6 695.532   1
  -6  -6   0 17785.6 808.521   1
  -6  -6   0 18759.9 680.222   5
  -6  -6   0 18528.7 437.325   4
  -6  -6  -1 1789.39 228.396   5
  -6  -6  -1 1908.67 175.877   4
  -6  -6  -1 1845.85 276.142   1
  -6  -6  -2 2747.22 300.384   5
  -6  -6  -2 2816.93 238.551   4
  -6  -6  -2 2610.36 329.133   1
  -6  -6  -3 169.820 79.7538   1
  -6  -6  -3 125.529 92.8936   5
  -6  -6  -3 129.792 61.1853   4
  -6  -6  -4 547.441 168.943   5
  -6  -6  -4 567.035 166.338   1
  -6  -6  -4 593.993 130.543   4
  -6  -6  -5 1483.46 266.039   5
  -6  -6  -5 1461.13 221.395   4
  -6  -6  -6 1570.64 284.018   5
  -6  -6  -6 1730.07 251.427   4
  -6  -6  -7 667.357 168.130   4
  -6  -6  -7 690.042 205.860   5
   6   6   7 637.950 111.304   2
  -6  -6  -8 109.909 74.9328   5
  -6  -6  -8 249.395 121.381   4
  -6  -6  -9 263.913 154.669   5
  -6  -6  -9 231.146 111.720   4
  -6  -6 -10 61.2244 78.1984   5
  -6  -6 -10 112.981 79.6776   4
  -6  -6 -11 74.9486 89.4686   5
  -6  -6 -11 158.038 98.7953   4
  -6  -6 -12-14.2016 90.9133   4
  -6  -6 -12-31.0659 65.7937   5
  -6  -6 -13 198.604 142.661   5
  -6  -6 -13 100.598 105.016   4
   6   8 -12 62.8210 54.1812   2
   6  -8 -12 39.6478 58.5415   4
   6   8 -11-4.92136 64.5846   2
   6  -8 -11 112.396 140.584   4
   6   8 -10 216.830 125.740   2
   6  -8 -10 181.161 127.473   4
   6  -8  -9 169.557 49.0293   4
   6   8  -9 266.835 95.1077   2
   6  -8  -8-75.7911 102.121   4
   6   8  -8 93.4788 73.0419   2
   6  -8  -7-84.1908 73.7036   4
   6   8  -7 14.8960 92.2632   2
   6  -8  -6 91.4921 42.9027   4
   6   8  -6 137.238 90.4401   2
   6  -8  -5 177.425 107.557   4
   6   8  -5 23.3173 77.0935   2
  -6  -8   5 181.951 89.6993   1
  -6  -8   4 39.4580 73.1441   1
   6  -8  -4 52.2611 44.9032   4
   6   8  -4-3.69320 73.6864   2
   6  -8  -3 430.082 155.421   4
  -6  -8   3 442.018 148.842   1
   6   8  -3 327.678 110.590   2
   6  -8  -2 100.257 63.5433   4
  -6  -8   2 131.356 100.503   1
   6   8  -2 179.405 125.923   2
   6   8  -1 267.270 121.973   2
  -6  -8   1 44.3672 49.9562   1
  -6  -8   0 1764.20 287.080   1
   6   8   0 2211.09 298.170   2
  -6  -8  -1 4.55136 76.4307   1
   6   8   1 112.508 73.5167   2
  -6  -8  -2 639.264 181.386   1
  -6  -8  -2 657.901 166.305   5
   6   8   2 638.805 153.862   2
  -6  -8  -3 69.8409 75.5969   1
  -6  -8  -3 81.4242 73.5874   5
   6   8   3 55.3374 48.7327   2
  -6  -8  -4-17.2202 59.0092   1
  -6  -8  -4 4.54289 80.1984   5
   6   8   4 19.6345 32.1022   2
   6   8   5 20.9932 32.8304   2
  -6  -8  -5-31.9749 79.9978   5
  -6  -8  -5 17.2554 67.8160   1
  -6  -8  -6 212.103 118.413   1
  -6  -8  -6 123.576 99.7422   5
  -6  -8  -7 191.743 150.039   1
  -6  -8  -7 161.165 120.949   5
  -6  -8  -8 250.296 176.972   1
  -6  -8  -8 58.6205 50.6953   5
  -6  -8  -9 109.455 117.944   1
  -6  -8  -9 131.623 122.717   5
  -6  -8 -10 2.86066 47.4620   5
   6  10  -2 24.9571 76.1540   2
   6  10  -1 328.290 163.567   2
   6  10   0-115.395 101.404   2
   6  10   1 86.5616 44.3249   2
   6  10   2 48.9303 60.0658   2
   6  10   3-34.4597 39.4403   2
   7   1 -19 45.8892 52.8417   4
   7  -1 -19-25.0913 69.0190   5
   7  -1 -18-18.0358 96.2724   4
   7  -1 -18-74.4281 96.7698   5
   7   1 -18 136.190 110.713   4
   7   1 -17 270.795 130.498   4
   7  -1 -17 274.095 151.502   4
   7   1 -16 6575.40 595.135   4
   7  -1 -16 6742.25 652.076   4
   7   1 -15 105.046 68.3610   4
   7  -1 -15 38.4604 56.6511   4
   7   1 -14 137.417 79.5684   4
   7  -1 -14 42.8176 59.2714   4
   7   1 -13 3268.65 371.881   4
   7  -1 -13 3405.08 409.273   4
   7   1 -12 570.872 150.402   4
   7  -1 -12 585.371 169.165   4
   7   1 -11 27785.5 967.226   4
   7  -1 -11 27322.2 1065.46   4
   7   1 -10 3289.59 318.450   4
   7  -1 -10 3299.70 352.609   4
   7   1  -9 5367.89 378.034   4
   7  -1  -9 5674.08 434.503   4
   7  -1  -8 3507.79 327.001   4
   7   1  -8 3865.30 302.968   4
   7   1  -7 29317.1 772.631   4
   7  -1  -7 29351.9 911.187   4
  -7  -1   7 29894.1 867.514   1
   7   1  -6 515.630 95.3609   4
   7  -1  -6 525.824 118.611   4
  -7  -1   6 492.755 104.008   1
   7   1  -5 14005.5 458.228   4
  -7  -1   5 15055.2 541.031   1
   7  -1  -4 18191.1 517.039   1
  -7  -1   4 17930.6 570.666   1
  -7   1   4 18588.3 320.605   3
   7  -1  -3 2716.35 191.070   1
  -7  -1   3 2472.00 203.123   1
  -7   1   3 3161.50 139.777   3
  -7   1   3 2784.80 184.493   1
   7  -1  -2 29193.1 570.071   1
  -7  -1   2 27623.6 653.230   1
  -7   1   2 25974.4 386.857   3
   7   1  -2 27767.4 653.968   1
  -7   1   2 28891.4 544.903   1
  -7   1   1 29945.6 520.917   1
   7  -1  -1 30138.8 531.107   1
  -7  -1   1 30157.9 693.373   1
   7   1  -1 30993.9 600.135   5
   7   1  -1 30111.0 678.837   1
  -7   1   1 28595.9 418.791   3
   7   1   0 23934.7 627.978   1
  -7   1   0 23712.7 459.511   1
  -7  -1   0 25008.3 576.437   5
  -7   1   0 22164.4 382.641   3
   7  -1   0 24361.2 479.248   1
   7   1   0 25228.4 577.930   5
  -7  -1   0 24210.6 637.764   1
  -7  -1  -1 8679.02 381.192   1
  -7  -1  -1 8610.89 359.484   5
   7  -1   1 8362.44 342.212   5
  -7   1  -1 9484.03 262.729   3
  -7   1  -1 8743.23 285.909   1
   7   1   1 8923.57 370.149   5
  -7  -1  -2 169.042 55.5078   5
   7   1   2 258.120 67.6104   4
  -7  -1  -3 14815.1 536.665   5
  -7   1  -3 15331.5 502.730   5
  -7   1  -3 14319.1 353.705   3
  -7   1  -4 8779.17 400.904   5
  -7  -1  -4 8700.58 440.041   5
  -7   1  -4 9115.28 298.342   3
  -7   1  -5 1768.54 190.932   5
  -7  -1  -5 1849.50 221.387   5
  -7   1  -5 2535.27 191.934   3
  -7   1  -6 9352.31 334.393   3
  -7   1  -6 9113.94 466.633   5
  -7  -1  -6 9111.58 512.419   5
  -7   1  -7 1328.89 187.839   5
  -7  -1  -7 1342.52 210.117   5
  -7  -1  -8 548.227 136.541   5
  -7   1  -8 962.163 144.126   3
  -7   1  -8 552.369 115.407   5
  -7   1  -9 72.5267 33.7930   5
  -7  -1  -9 149.466 82.0938   5
  -7   1 -10 1833.00 173.902   3
  -7  -1 -10 1634.46 263.026   5
  -7   1 -10 1690.05 240.153   5
  -7   1 -11-94.9290 73.4446   5
  -7  -1 -11-2.53069 54.6561   5
  -7   1 -11-8.96599 41.2788   3
  -7   1 -12 76.2391 36.9712   5
  -7  -1 -12 167.442 120.289   5
  -7  -1 -13 1790.77 315.028   5
  -7   1 -13 1847.53 289.225   5
  -7   1 -14 2185.21 329.594   5
  -7  -1 -14 1974.58 350.269   5
  -7  -1 -15 199.881 136.199   5
  -7   1 -15 171.831 97.3197   5
  -7   1 -16 2955.77 421.826   5
  -7  -1 -16 3133.69 463.514   5
   7  -3 -17 48.5539 73.4038   4
   7  -3 -16-84.8352 64.7449   4
   7  -3 -15-4.78099 61.4898   4
   7   3 -14 177.560 79.4456   4
   7  -3 -14-6.83151 85.5709   4
   7   3 -13 281.562 97.7296   4
   7   3 -13 208.230 73.0846   2
   7  -3 -13 475.287 165.444   4
   7   3 -12 1523.51 203.041   4
   7  -3 -12 1670.92 302.320   4
   7   3 -11 2045.98 185.550   5
   7  -3 -11 2130.88 341.201   4
   7   3 -11 2033.46 221.537   4
   7   3 -10 5708.64 346.905   4
   7  -3 -10 6237.18 536.275   4
   7  -3  -9 102.650 73.2444   4
   7   3  -9 214.790 68.2326   4
   7  -3  -9 142.757 30.0997   2
   7  -3  -8 3501.73 162.383   3
   7   3  -8 3656.82 231.690   4
   7  -3  -8 3800.82 382.949   4
  -7  -3   8 3631.56 339.452   1
   7  -3  -7 7627.90 252.590   3
   7   3  -7 8114.61 304.657   4
   7  -3  -7 7740.87 523.927   4
  -7  -3   7 7613.77 464.595   1
   7  -3  -6 223.417 73.5997   4
   7   3  -6 369.245 47.6802   5
  -7  -3   6 396.099 104.721   1
   7   3  -6 392.473 58.1567   4
   7   3  -5 611.510 63.7991   5
   7   3  -5 549.056 52.5179   4
  -7  -3   5 543.213 120.593   1
  -7  -3   4 3080.61 267.217   1
   7   3  -4 3169.30 157.770   5
  -7  -3   3 8859.57 452.511   1
   7   3  -3 8560.70 297.030   5
   7  -3  -3 8495.83 316.770   1
  -7  -3   2 3225.87 185.847   5
  -7  -3   2 3068.81 260.555   1
   7   3  -2 3149.82 201.348   5
   7  -3  -2 3108.60 164.407   1
   7  -3  -1 2098.58 112.354   1
   7   3  -1 2266.56 190.812   5
  -7  -3   1 2224.67 227.035   1
   7   3  -1 2062.26 119.164   4
  -7  -3   1 2164.12 168.189   5
  -7  -3   0 7803.87 441.800   1
   7   3   0 7854.00 282.861   4
  -7  -3   0 8106.25 360.347   5
  -7  -3  -1 23285.3 674.052   5
   7   3   1 24121.8 575.104   4
  -7  -3  -1 22788.1 781.602   1
  -7  -3  -2 5593.14 355.680   5
  -7  -3  -2 5825.02 395.032   1
  -7  -3  -3 611.568 126.970   5
  -7  -3  -3 646.575 110.791   4
  -7   3  -3 389.994 45.9492   1
  -7  -3  -4 1158.72 165.229   4
  -7  -3  -4 1234.68 190.210   5
  -7   3  -4 1194.05 96.7762   1
  -7  -3  -5 312.655 117.473   5
  -7  -3  -5 270.209 86.7760   4
  -7   3  -5 357.169 61.1322   1
  -7  -3  -6 18128.0 819.508   5
  -7  -3  -6 18064.5 731.708   4
  -7   3  -6 18217.9 506.422   1
  -7  -3  -7 5566.93 479.718   5
  -7  -3  -7 5533.27 430.555   4
  -7  -3  -8 8378.75 557.149   4
  -7  -3  -8 7897.15 599.462   5
  -7  -3  -9 6865.94 575.787   5
  -7  -3  -9 7164.40 543.067   4
  -7  -3 -10 908.198 226.177   5
  -7  -3 -10 669.441 175.243   4
  -7  -3 -11 466.930 146.910   4
  -7  -3 -11 424.494 165.314   5
  -7  -3 -12 2249.78 377.956   5
  -7  -3 -12 2229.72 336.310   4
  -7  -3 -13 579.679 184.964   5
  -7  -3 -13 604.258 189.584   4
  -7  -3 -14 290.958 151.827   5
  -7  -3 -15-27.2592 77.3447   5
   7  -5 -15 74.7221 60.0229   4
   7   5 -14-18.8616 46.5292   2
   7  -5 -14 172.777 138.597   4
   7   5 -13 381.536 108.807   2
   7  -5 -13 278.275 135.848   4
   7   5 -12-77.7932 85.0312   2
   7  -5 -12 43.7583 101.894   4
   7   5 -11 3062.46 315.236   2
   7  -5 -11 3649.42 474.096   4
   7  -5 -10 716.188 206.422   4
   7  -5  -9 258.333 127.330   4
  -7  -5   9 254.466 107.218   1
   7  -5  -8 26.1199 55.8649   4
  -7  -5   8 47.3469 53.8338   1
   7  -5  -7 129.299 79.9444   4
  -7  -5   7 56.1036 33.0923   1
   7  -5  -6 576.004 145.727   4
  -7  -5   6 619.468 139.812   1
  -7  -5   5 91.7523 63.2956   1
   7  -5  -5 69.7205 33.1485   4
  -7  -5   4-48.5630 57.4005   1
  -7  -5   3 154.482 66.8336   1
  -7  -5   2 888.658 110.667   5
  -7  -5   2 857.630 171.457   1
   7  -5  -2 953.135 101.217   1
  -7  -5   1 211.793 90.5067   1
  -7  -5   1 236.348 68.6260   5
   7  -5  -1 219.922 38.7559   1
  -7  -5   0 40.2298 47.3292   1
  -7  -5   0-11.7978 20.8472   5
  -7  -5  -1-12.1940 46.0086   1
  -7  -5  -1-2.72841 22.5738   5
  -7  -5  -1-11.9449 33.6364   4
  -7  -5  -2 651.952 150.338   1
  -7  -5  -2 758.818 119.955   4
  -7  -5  -2 702.610 152.536   5
  -7  -5  -3 1748.70 269.340   1
  -7  -5  -3 1821.54 247.806   5
  -7  -5  -3 1891.00 205.764   4
  -7  -5  -4 397.535 119.437   5
  -7  -5  -4 304.558 86.4699   4
  -7  -5  -5 1202.51 234.745   5
  -7  -5  -5 1200.74 196.913   4
  -7  -5  -6 519.452 156.659   5
  -7  -5  -6 431.749 127.780   4
  -7  -5  -7 91.2234 91.6458   5
  -7  -5  -7 111.788 89.0069   4
  -7  -5  -8 1023.80 236.320   5
  -7  -5  -8 1220.52 222.940   4
  -7  -5  -9 316.366 137.097   4
  -7  -5  -9 341.827 154.962   5
  -7  -5 -10 152.778 87.4743   5
  -7  -5 -10 194.125 113.039   4
  -7  -5 -11 261.027 151.169   5
  -7  -5 -11 286.503 131.371   4
  -7  -5 -12 1547.80 339.919   5
  -7  -5 -12 1365.87 308.629   4
  -7  -5 -13 46.0480 122.418   5
  -7  -5 -13 148.660 110.934   4
  -7  -5 -14 95.6092 79.9822   4
   7   7 -14 248.147 127.758   2
   7   7 -13 44.9636 78.8026   2
   7  -7 -13-83.8051 86.0111   4
   7   7 -12 398.647 149.998   2
   7  -7 -12 237.357 138.490   4
   7  -7 -11-49.0101 72.1354   4
   7   7 -11-106.453 126.468   2
   7  -7 -10 77.9663 96.2215   4
   7   7 -10-86.5563 110.834   2
   7  -7  -9 630.934 198.598   4
  -7  -7   9 750.532 199.181   1
   7   7  -9 559.496 146.841   2
   7  -7  -8 247.413 141.871   4
  -7  -7   8 415.366 163.526   1
   7   7  -8 241.842 98.7638   2
   7  -7  -7 650.812 204.214   4
  -7  -7   7 700.514 183.168   1
   7   7  -7 478.554 136.719   2
   7  -7  -6 681.700 194.022   4
  -7  -7   6 948.710 202.929   1
   7  -7  -5 125.887 70.5081   4
  -7  -7   5 153.982 103.140   1
   7  -7  -4 255.620 134.794   4
  -7  -7   4 372.518 127.496   1
  -7  -7   3 503.211 153.510   1
  -7  -7   2 399.437 126.809   1
  -7  -7   1 37.4537 46.4303   5
  -7  -7   1 80.3408 39.4038   1
  -7  -7   0 780.963 171.232   1
  -7  -7   0 760.940 150.583   5
  -7  -7  -1 210.265 99.2556   1
  -7  -7  -1 192.162 83.1918   5
  -7  -7  -2 142.289 75.2606   5
  -7  -7  -2 91.6892 33.8123   1
  -7  -7  -3 137.716 88.5478   1
  -7  -7  -3 301.220 123.228   5
  -7  -7  -4 1652.58 276.780   5
  -7  -7  -4 1624.11 216.392   4
  -7  -7  -4 1628.70 293.139   1
  -7  -7  -5 64.7452 119.618   1
  -7  -7  -5 73.4280 82.5823   5
  -7  -7  -5 107.845 92.5486   4
   7   7   5 152.881 84.5995   2
  -7  -7  -6 6747.06 640.325   1
  -7  -7  -6 6661.31 610.823   5
   7   7   6 6833.78 455.088   2
  -7  -7  -6 6690.15 501.472   4
  -7  -7  -7 1087.68 277.172   5
  -7  -7  -7 1234.38 233.876   4
  -7  -7  -8 1500.94 325.191   5
  -7  -7  -8 1527.49 265.329   4
  -7  -7  -9 438.765 161.359   5
  -7  -7  -9 414.484 153.936   4
  -7  -7 -10 327.192 157.112   5
  -7  -7 -10 310.721 119.363   4
  -7  -7 -11 69.0343 114.826   5
  -7  -7 -11-84.9211 103.455   4
  -7  -7 -12-44.7493 91.0057   4
   7  -9 -10 7.15262 47.2331   4
   7  -9  -9 68.1693 119.788   4
   7  -9  -8 59.3913 76.1225   4
   7   9  -8 21.7189 79.0444   2
   7  -9  -7-84.5473 80.6079   4
   7   9  -7 28.4878 63.5123   2
   7  -9  -6 173.344 103.416   4
   7   9  -6 251.005 133.423   2
   7  -9  -5 47.6206 66.8179   4
   7   9  -5 123.499 74.0845   2
   7   9  -4 80.9014 87.0798   2
   7   9  -3 97.7130 65.7048   2
   7   9  -2 71.6064 105.110   2
   7   9  -1 135.467 84.7995   2
  -7  -9   0 252.198 117.995   1
   7   9   0 250.653 91.3104   2
   7   9   1-34.0218 37.2170   2
  -7  -9  -1-71.1328 77.5107   1
  -7  -9  -2 78.4384 59.9254   1
   7   9   2 104.101 72.5601   2
  -7  -9  -3 32.2943 85.9773   1
   7   9   3-116.587 111.420   2
  -7  -9  -4-124.157 118.528   1
   7   9   4-30.4606 69.4112   2
  -7  -9  -5-37.8091 61.2398   1
  -7  -9  -6 69.5425 95.3952   5
  -7  -9  -6-3.00443 62.5087   1
  -7  -9  -7 49.6805 81.2462   5
  -7  -9  -7-46.2275 58.8711   1
  -7  -9  -8 11.1409 72.3256   5
  -7  -9  -8-27.2925 66.4550   1
   8   0 -19 7.93509 49.2912   4
   8   0 -18-81.4994 103.450   4
   8   0 -17-54.6782 102.770   4
   8   0 -16-32.0665 50.7020   4
   8   0 -15-63.4491 82.8535   4
   8   0 -14 2377.90 348.269   4
   8   0 -13 2.47699 57.3074   4
   8   0 -12 37712.1 1270.79   4
   8   0 -11 22.9265 66.3202   4
   8   0 -10 15378.9 731.840   4
   8   0  -9 91.6245 74.6503   4
   8   0  -8 2041.92 244.047   4
   8   0  -7 42.2089 54.4039   4
  -8   0   7 151.729 29.1758   3
   8   0  -6 35677.8 881.878   4
  -8   0   6 35200.9 894.928   1
  -8   0   5 9.97560 45.4563   1
  -8   0   4 44314.5 871.527   1
   8   0  -3-38.5547 42.4374   1
  -8   0   3 3.77436 27.1786   1
  -8   0   2 8807.83 347.341   1
   8   0  -2 8885.09 354.777   1
  -8   0   1 60.8684 40.6490   1
   8   0  -1 0.94005 23.1538   1
   8   0   0 1276.14 139.055   1
  -8   0   0 1342.31 141.443   1
  -8   0  -1-48.6764 43.0990   1
  -8   0  -2 25926.3 674.910   5
  -8   0  -3 19.3283 54.3003   5
  -8   0  -4 50721.4 1052.38   5
  -8   0  -5-20.4868 29.9211   5
  -8   0  -6 10601.6 533.829   5
  -8   0  -7-43.3361 76.7065   5
  -8   0  -8 13662.7 666.342   5
  -8   0  -9-42.1262 106.088   5
  -8   0 -10 2009.24 186.114   3
  -8   0 -10 761.695 164.261   5
  -8   0 -11 780.006 138.206   3
  -8   0 -11-25.7997 56.0892   5
  -8   0 -12 65.5369 31.1411   5
  -8   0 -12 448.056 97.7769   3
  -8   0 -13 103.041 105.112   5
  -8   0 -14 3443.17 434.600   5
  -8   0 -15-76.8086 79.1900   5
  -8   0 -16 1343.48 291.635   5
  -8   0 -17 5.08455 56.3200   5
   8  -2 -18 1299.73 307.577   4
   8   2 -17-20.1470 62.7793   4
   8  -2 -17 36.7704 69.7284   4
   8   2 -16 471.084 141.101   4
   8  -2 -16 381.746 144.854   4
   8   2 -15 571.880 152.453   4
   8  -2 -15 517.177 166.444   4
   8   2 -14-17.3091 30.9484   4
   8  -2 -14-38.1993 86.5256   4
   8   2 -13 85.6279 76.8514   4
   8  -2 -13 22.0733 77.6571   4
   8   2 -12 4490.71 388.866   4
   8  -2 -12 5064.04 511.727   4
   8  -2 -11 1123.39 224.393   4
   8   2 -11 1094.58 187.753   4
   8   2 -10 10943.8 543.477   4
   8  -2 -10 10936.2 688.208   4
   8  -2  -9 1803.59 271.651   4
   8   2  -9 1650.36 193.203   4
   8   2  -8 11586.1 482.581   4
   8  -2  -8 11290.9 625.739   4
  -8  -2   8 10569.1 571.131   1
   8   2  -7 3963.75 260.647   4
   8  -2  -7 3980.15 361.496   4
  -8  -2   7 3716.13 314.119   1
  -8  -2   6 500.334 114.113   1
   8   2  -6 528.137 87.7432   4
  -8  -2   5 53995.6 1122.55   1
   8   2  -5 56092.8 798.680   4
  -8  -2   4 26721.8 764.617   1
   8  -2  -4 25503.2 403.715   3
   8  -2  -3 1518.21 138.850   1
  -8  -2   3 1433.15 175.117   1
   8   2  -3 1496.07 132.599   5
   8  -2  -2 1172.77 110.930   1
  -8  -2   2 1153.39 164.634   1
   8   2  -2 1023.95 112.237   5
  -8   2   2 864.846 76.2693   3
   8   2  -1 27545.4 644.093   5
  -8   2   1 27287.3 551.461   3
   8  -2  -1 27408.3 476.261   1
  -8  -2   1 27473.8 622.374   5
  -8  -2   1 27106.5 768.135   1
  -8   2   1 27501.3 463.015   1
  -8   2   0 30436.5 458.267   1
  -8  -2   0 29649.7 688.957   5
  -8   2   0 29639.3 587.060   3
   8   2   0 30353.1 578.548   4
  -8  -2   0 29806.9 819.600   1
  -8  -2  -1 31012.5 760.699   5
  -8   2  -1 30558.5 453.103   1
  -8   2  -1 31121.9 600.809   3
   8   2   1 31472.8 667.833   4
  -8  -2  -1 31900.6 867.259   1
  -8   2  -2 5507.30 256.913   3
  -8  -2  -2 5314.61 330.416   5
  -8   2  -2 5210.25 213.352   1
  -8  -2  -2 5511.01 369.652   1
  -8   2  -3 163.693 81.3131   3
  -8  -2  -3 0.23873 39.8753   5
  -8   2  -4 850.885 126.823   3
  -8  -2  -4 662.269 136.792   5
  -8   2  -5 25484.6 622.032   3
  -8  -2  -5 25385.5 866.831   5
  -8  -2  -6 677.438 152.175   5
  -8   2  -6 552.040 96.5287   3
  -8   2  -7 4043.73 265.804   3
  -8   2  -7 3989.87 329.872   5
  -8  -2  -7 3801.83 379.475   5
  -8   2  -8 14316.3 516.145   3
  -8  -2  -8 13846.8 753.456   5
  -8   2  -8 14181.4 638.453   5
  -8   2  -9 53.5119 68.8166   5
  -8  -2  -9 95.1434 105.935   5
  -8   2  -9-55.0816 77.5054   3
  -8   2 -10 8094.18 401.157   3
  -8  -2 -10 8266.92 632.664   5
  -8   2 -10 8199.83 531.148   5
  -8   2 -11 250.686 90.5620   5
  -8  -2 -11 212.530 108.444   5
  -8   2 -12 46.2201 64.1083   5
  -8  -2 -12 72.2875 75.6903   5
  -8   2 -13 889.679 198.989   5
  -8  -2 -13 805.648 229.672   5
  -8   2 -14 25.2642 35.1350   5
  -8  -2 -14 173.104 124.924   5
  -8  -2 -15 600.612 212.842   5
   8  -4 -16 1374.59 336.062   4
   8  -4 -15 641.667 223.290   4
   8  -4 -14 1181.25 286.848   4
   8   4 -13-61.2896 71.5072   2
   8  -4 -13 26.7215 86.8031   4
   8  -4 -12 2.39450 70.2427   4
   8  -4 -11 463.068 185.669   4
   8  -4 -10 972.675 225.062   4
   8  -4  -9 61.2602 50.0662   4
  -8  -4   9 11.7779 45.0145   1
   8  -4  -8 432.388 131.637   4
  -8  -4   8 453.728 128.098   1
   8  -4  -7-54.6408 72.4333   4
  -8  -4   7 38.6204 48.4063   1
   8  -4  -6 572.803 148.472   4
  -8  -4   6 624.107 136.335   1
  -8  -4   5 509.421 125.689   1
  -8  -4   4 3333.31 309.720   1
  -8  -4   3 10959.1 565.872   1
   8  -4  -3 11163.7 373.109   1
  -8  -4   2-2.86565 23.0960   5
   8  -4  -2 46.4497 28.4195   1
  -8  -4   2-17.3747 37.3330   1
   8  -4  -1 4711.54 161.722   1
  -8  -4   1 6279.53 323.490   5
  -8  -4   1 6101.55 429.572   1
   8   4  -1 5019.53 192.835   4
   8   4   0 0.41935 14.8622   4
  -8  -4   0-73.0982 50.8323   1
  -8  -4   0-27.7567 20.1539   5
  -8  -4  -1 2901.66 262.577   5
   8   4   1 2933.85 216.911   4
  -8  -4  -1 2784.54 304.330   1
  -8  -4  -2 5738.18 444.026   1
  -8  -4  -2 5653.21 395.056   5
  -8  -4  -3 27.5802 42.9268   5
  -8  -4  -3 87.0523 49.3135   4
  -8  -4  -3 6.50263 49.8338   1
  -8  -4  -4 604.327 148.526   5
  -8  -4  -4 626.341 124.281   4
  -8  -4  -5 7282.04 529.796   5
  -8  -4  -5 7671.78 472.891   4
  -8  -4  -6 3044.12 359.304   5
  -8  -4  -6 3188.14 319.752   4
  -8  -4  -7-4.13286 42.2653   5
  -8  -4  -7 155.922 96.1662   4
  -8  -4  -8 0.32236 58.3171   5
  -8  -4  -8 14.5893 80.5958   4
  -8  -4  -9 204.832 117.695   5
  -8  -4  -9 117.074 81.6850   4
  -8  -4 -10 527.964 185.523   5
  -8  -4 -10 467.172 170.847   4
  -8  -4 -11 97.5575 108.266   5
  -8  -4 -11 64.1003 65.4648   4
  -8  -4 -12 221.936 126.996   5
  -8  -4 -12 209.265 140.551   4
  -8  -4 -13 321.589 147.279   5
  -8  -4 -14-111.190 133.053   5
   8   6 -14 885.738 205.957   2
   8  -6 -14 945.690 261.886   4
   8   6 -13 67.2294 59.0750   2
   8  -6 -13 114.485 137.227   4
   8  -6 -12 105.470 84.1566   4
   8   6 -12-44.4284 98.8569   2
   8  -6 -11 84.9595 75.1927   4
   8   6 -11 84.3595 37.4872   2
   8  -6 -10 1658.20 331.656   4
  -8  -6  10 1828.70 297.987   1
   8  -6  -9 58.4871 70.8795   4
  -8  -6   9 40.3677 43.6787   1
   8  -6  -8 1240.12 262.029   4
  -8  -6   8 1333.84 236.616   1
   8  -6  -7 76.2036 59.2645   4
  -8  -6   7 49.3678 58.8333   1
   8  -6  -6 5.41730 37.6228   4
  -8  -6   6-0.92024 51.3161   1
  -8  -6   5 318.374 112.761   1
   8  -6  -5 203.051 122.814   4
  -8  -6   4 396.175 111.415   1
  -8  -6   3 1036.89 192.278   1
  -8  -6   2 1634.36 260.869   1
  -8  -6   2 1534.75 154.231   5
   8  -6  -2 1457.78 121.720   1
  -8  -6   1 384.527 105.613   5
  -8  -6   1 404.313 136.823   1
  -8  -6   0 3182.61 290.713   5
  -8  -6   0 3121.43 364.013   1
  -8  -6  -1 569.594 134.100   5
  -8  -6  -1 720.576 179.394   1
  -8  -6  -2 256.760 91.2601   1
  -8  -6  -2 267.522 109.108   5
  -8  -6  -3 652.084 170.767   5
  -8  -6  -3 707.316 173.504   1
  -8  -6  -3 623.353 124.541   4
  -8  -6  -4 103.455 120.623   1
  -8  -6  -4 17.8354 40.3925   5
  -8  -6  -4-3.21499 30.8281   4
  -8  -6  -5 61.3594 55.8103   5
  -8  -6  -5 60.6823 79.6266   4
  -8  -6  -5 31.8411 102.181   1
  -8  -6  -6 175.415 100.295   5
  -8  -6  -6 122.743 85.1843   4
  -8  -6  -7 658.293 198.536   5
  -8  -6  -7 712.417 180.446   4
  -8  -6  -8 1443.44 314.350   5
  -8  -6  -8 1646.35 273.280   4
  -8  -6  -9 34.5286 64.3887   5
  -8  -6  -9 34.7942 56.1689   4
  -8  -6 -10 189.651 121.345   5
  -8  -6 -10 155.166 83.0540   4
  -8  -6 -11 527.350 196.991   5
  -8  -6 -11 846.681 224.223   4
  -8  -6 -12 126.694 115.022   5
  -8  -6 -12 346.658 167.136   4
   8   8 -12-3.22434 65.7745   2
   8  -8 -12 53.3686 60.8940   4
   8  -8 -11 28.6184 71.7308   4
   8   8 -11-53.3789 68.7542   2
   8  -8 -10 37.3115 76.0426   4
   8   8 -10-26.0687 87.1266   2
   8  -8  -9 88.2933 89.1752   4
   8   8  -9-19.5868 89.4535   2
   8  -8  -8 189.650 91.2163   4
   8   8  -8 286.126 96.2196   2
   8  -8  -7 60.1373 54.2566   4
   8   8  -7 224.304 109.382   2
   8  -8  -6 140.014 95.7364   4
  -8  -8   6 204.439 123.488   1
   8   8  -6 251.408 110.510   2
   8  -8  -5 142.461 110.322   4
   8   8  -5 51.5478 64.8062   2
  -8  -8   5 47.3921 65.7246   1
  -8  -8   4 143.757 113.299   1
   8  -8  -4 154.508 134.485   4
  -8  -8   3 1910.62 309.938   1
   8  -8  -3 1836.59 319.877   4
  -8  -8   2 3134.17 398.166   1
  -8  -8   1 1798.71 307.937   1
  -8  -8   0 3412.31 410.614   1
  -8  -8  -1 139.419 59.6551   1
  -8  -8  -2 549.377 201.650   1
  -8  -8  -2 462.764 145.011   5
  -8  -8  -3 232.955 90.3141   5
  -8  -8  -3 152.071 104.760   1
   8   8   3 97.5565 64.3739   2
  -8  -8  -4 294.387 127.735   5
   8   8   4 178.470 73.1550   2
  -8  -8  -4 269.048 111.070   1
  -8  -8  -5 342.839 138.444   1
  -8  -8  -5 346.759 162.932   5
   8   8   5 187.789 64.4294   2
  -8  -8  -6 52.6047 89.9394   5
  -8  -8  -6-76.5185 80.2385   1
  -8  -8  -7 198.556 152.161   1
  -8  -8  -7-0.57198 43.9197   5
  -8  -8  -8-36.6449 67.0722   5
  -8  -8  -8 233.619 151.117   1
  -8  -8  -9 84.2012 86.6098   1
  -8  -8  -9-14.9116 54.9840   5
   8  10  -1 14.3502 53.3728   2
   8  10   0 283.327 153.932   2
   8  10   1-7.05839 57.9186   2
   8  10   2 69.1668 88.7463   2
   8  10   3-41.8187 50.2194   2
   9   1 -19 229.386 117.490   4
   9   1 -18 58.6126 76.7350   4
   9  -1 -18-28.0291 118.176   4
   9   1 -17 410.929 132.821   4
   9  -1 -17 349.219 165.774   4
   9   1 -16 1012.32 222.224   4
   9  -1 -16 1222.37 288.771   4
   9   1 -15 611.237 181.091   4
   9  -1 -15 540.259 190.491   4
   9   1 -14 47.0570 72.7602   4
   9  -1 -14-24.1855 93.0975   4
   9   1 -13 1125.82 216.670   4
   9  -1 -13 1111.60 238.595   4
   9   1 -12 1842.11 265.485   4
   9  -1 -12 2160.56 322.141   4
   9   1 -11 10484.6 612.056   4
   9  -1 -11 10661.1 673.531   4
   9   1 -10 3203.08 312.400   4
   9  -1 -10 3268.87 366.020   4
   9   1  -9 1944.63 232.590   4
   9  -1  -9 1893.74 269.781   4
   9   1  -8 18659.6 674.452   4
   9  -1  -8 18630.5 784.453   4
  -9  -1   8 18361.1 741.086   1
   9  -1  -7 825.014 152.715   4
   9   1  -7 792.268 134.860   4
  -9  -1   7 778.464 151.131   1
  -9   1   6 10785.5 249.782   3
   9   1  -6 10929.8 459.099   4
  -9  -1   6 10925.8 523.319   1
  -9  -1   5 1344.39 171.196   1
  -9   1   5 1831.37 114.129   3
  -9   1   5 1591.89 179.765   1
  -9  -1   4 27037.7 768.119   1
  -9   1   4 26114.9 424.667   3
  -9   1   4 26864.1 668.599   1
  -9  -1   3 6955.17 363.059   1
   9  -1  -3 7284.56 342.820   1
  -9   1   3 8072.45 238.187   3
  -9   1   3 6823.84 324.190   1
  -9   1   2 7335.71 314.828   1
  -9  -1   2 7568.74 390.700   1
  -9   1   2 8168.38 251.632   3
   9   1  -2 7490.77 336.427   5
   9  -1  -2 7542.73 333.223   1
  -9   1   1 5972.00 264.048   1
  -9  -1   1 6103.06 349.826   1
   9  -1  -1 5929.67 271.823   1
   9  -1   0 72114.1 976.083   1
  -9   1   0 73998.6 952.053   1
  -9  -1   0 74444.5 1224.64   1
  -9  -1  -1 16717.1 555.865   5
  -9   1  -1 16475.6 464.647   1
  -9  -1  -1 15872.3 581.626   1
  -9  -1  -2 2864.41 249.564   1
  -9  -1  -2 2792.79 243.891   5
  -9   1  -2 2698.60 197.438   1
  -9  -1  -3 710.901 123.726   5
  -9  -1  -4 813.099 145.670   5
  -9   1  -4 788.056 134.946   5
  -9   1  -5 18269.7 670.968   5
  -9   1  -5 16915.4 462.520   3
  -9  -1  -5 18578.3 719.915   5
  -9   1  -6 4738.94 270.865   3
  -9   1  -6 4001.11 331.228   5
  -9  -1  -6 3597.04 329.216   5
  -9  -1  -7 18385.5 789.828   5
  -9   1  -7 17743.6 513.061   3
  -9   1  -7 18456.1 741.019   5
  -9   1  -8 16838.9 522.473   3
  -9   1  -8 16807.8 744.503   5
  -9  -1  -8 16699.0 793.622   5
  -9  -1  -9 2910.39 337.494   5
  -9   1  -9 2916.81 319.878   5
  -9   1  -9 3606.20 261.715   3
  -9  -1 -10 181.852 83.3327   5
  -9   1 -10 49.7787 30.8397   5
  -9   1 -10 272.356 85.7915   3
  -9  -1 -11 492.057 162.185   5
  -9   1 -11 476.305 91.2910   3
  -9   1 -11 356.710 120.862   5
  -9   1 -12 1448.82 153.692   3
  -9  -1 -12 1626.25 292.430   5
  -9   1 -12 1886.63 296.476   5
  -9   1 -13 100.020 106.681   5
  -9  -1 -13-12.5005 72.5640   5
  -9   1 -14 2111.67 339.130   5
  -9  -1 -14 1859.77 323.425   5
  -9   1 -15 319.693 125.195   5
  -9  -1 -15 418.794 181.933   5
  -9  -1 -16 131.725 108.087   5
   9  -3 -17 2354.88 429.609   4
   9  -3 -16 20.7385 119.699   4
   9  -3 -15 1026.58 261.997   4
   9   3 -14 118.526 53.5352   4
   9  -3 -14 90.9167 88.4472   4
   9   3 -13 477.153 118.848   4
   9  -3 -13 416.649 143.132   4
   9   3 -12 7565.29 452.980   4
   9  -3 -12 8043.92 657.985   4
   9  -3 -11 151.013 103.866   4
   9   3 -11 67.8301 33.5719   4
   9  -3 -10 3909.84 440.004   4
   9   3 -10 3924.92 282.310   4
   9  -3  -9 14.7013 53.5506   4
  -9  -3   9-55.0033 50.4713   1
   9   3  -9 2.05838 23.2012   4
   9  -3  -8-44.8175 93.1819   4
  -9  -3   8 12.3446 46.1953   1
   9   3  -7 3719.24 208.973   4
   9  -3  -7 3532.19 362.209   4
  -9  -3   7 3256.84 323.030   1
   9   3  -6 215.636 47.9709   5
  -9  -3   6 187.300 71.9880   1
   9   3  -6 204.211 42.9075   4
  -9  -3   5 147.817 74.1612   1
   9   3  -5 138.923 39.7863   5
   9   3  -5 108.481 28.9059   4
  -9  -3   4 226.935 92.5073   1
   9   3  -4 315.916 65.0431   5
   9   3  -4 161.465 30.9807   4
   9  -3  -3 8756.18 346.509   1
  -9  -3   3 8675.08 481.418   1
   9   3  -3 8809.87 351.637   5
   9   3  -3 7875.16 190.277   4
   9   3  -2 4080.39 256.418   5
   9  -3  -2 4163.19 209.882   1
  -9  -3   2 3777.27 324.723   1
   9   3  -2 3743.58 159.873   4
   9  -3  -1 217.013 37.3449   1
  -9  -3   1 253.976 75.6237   1
  -9  -3   1 234.876 60.9083   5
   9   3  -1 231.870 51.1876   4
  -9  -3   0 44.0136 34.3820   5
  -9  -3   0 30.7603 52.6967   1
   9   3   0 91.2234 37.3889   4
  -9  -3  -1 312.716 94.8841   1
  -9  -3  -1 423.097 103.172   5
   9   3   1 436.369 89.4890   4
  -9  -3  -2 742.279 137.736   5
  -9  -3  -2 702.882 141.327   1
  -9   3  -3 4069.43 251.718   3
  -9  -3  -3 4013.20 337.311   5
  -9   3  -3 3796.38 159.549   1
  -9   3  -4-89.0114 102.529   3
  -9  -3  -4-20.9950 46.2834   5
  -9   3  -5 784.412 105.908   3
  -9  -3  -5 922.672 181.804   5
  -9  -3  -6 779.728 183.486   5
  -9  -3  -7 1148.47 227.619   5
  -9  -3  -8 853.857 190.687   5
  -9  -3  -9 280.975 132.166   5
  -9  -3 -10 152.206 83.0255   5
  -9  -3 -11 2062.08 354.479   5
  -9  -3 -12 301.709 140.117   5
  -9  -3 -13 407.168 178.709   5
  -9  -3 -14 565.378 208.921   5
   9  -5 -15 308.505 179.585   4
   9   5 -14 121.273 54.4068   2
   9  -5 -14 429.427 188.355   4
   9  -5 -13 1309.89 314.205   4
   9   5 -13 1224.21 210.395   2
   9  -5 -12 191.929 141.197   4
   9  -5 -11 1840.26 342.694   4
   9  -5 -10 576.155 195.847   4
  -9  -5  10 683.186 187.152   1
   9  -5  -9 1132.57 246.370   4
  -9  -5   9 1101.53 210.578   1
   9  -5  -8 45.7776 43.2077   4
  -9  -5   8 14.5346 35.7827   1
   9  -5  -7 535.663 148.234   4
  -9  -5   7 588.698 155.396   1
   9  -5  -6-59.9455 66.9322   4
  -9  -5   6 58.2398 64.0818   1
  -9  -5   5 250.750 101.046   1
  -9  -5   4 3121.23 332.841   1
  -9  -5   3 2037.20 276.223   1
   9  -5  -3 2105.10 165.484   1
   9  -5  -2 902.861 95.8558   1
  -9  -5   2 1121.58 204.087   1
  -9  -5   2 1120.39 136.558   5
  -9  -5   1 1425.91 173.114   5
  -9  -5   1 1495.96 235.601   1
  -9  -5   0 2451.88 244.645   5
  -9  -5   0 2562.50 311.594   1
  -9  -5  -1 1098.36 178.262   5
  -9  -5  -1 1121.16 211.372   1
  -9  -5  -2 143.567 73.2009   5
  -9  -5  -2 164.910 77.7411   1
  -9  -5  -3 17.0859 44.2387   1
  -9  -5  -3 107.929 68.5407   5
  -9  -5  -4 178.657 97.5052   1
  -9  -5  -4 79.3276 88.8765   5
  -9  -5  -5 8514.03 606.368   5
  -9  -5  -5 8979.43 531.132   4
  -9  -5  -6 5101.93 504.789   5
  -9  -5  -6 4967.89 428.612   4
  -9  -5  -7 8771.58 679.559   5
  -9  -5  -7 8520.96 592.860   4
  -9  -5  -8 2966.60 411.010   5
  -9  -5  -8 3066.73 367.151   4
  -9  -5  -9-39.5064 58.0500   5
  -9  -5  -9 20.5960 55.4763   4
  -9  -5 -10 1066.30 244.077   5
  -9  -5 -10 1389.61 276.648   4
  -9  -5 -11 98.3240 113.592   5
  -9  -5 -12 348.935 172.861   5
  -9  -5 -13 5.24156 64.6757   5
   9   7 -14-75.4292 105.660   2
   9   7 -13 99.9760 81.6706   2
   9  -7 -13 99.2777 109.835   4
   9  -7 -12 275.254 115.160   4
   9   7 -12 163.714 53.5616   2
   9  -7 -11-75.9052 103.089   4
   9   7 -11-102.898 104.693   2
   9  -7 -10-17.0739 88.0482   4
  -9  -7  10 59.1111 61.3777   1
   9   7 -10 11.0348 104.427   2
   9  -7  -9 53.0133 61.1243   4
  -9  -7   9 60.3717 77.6141   1
   9  -7  -8 1.98797 56.2897   4
  -9  -7   8 136.809 108.393   1
   9  -7  -7 91.9057 80.7640   4
  -9  -7   7 54.7538 33.9944   1
   9  -7  -6 384.206 167.717   4
  -9  -7   6 405.191 148.074   1
  -9  -7   5 87.8034 86.5435   1
   9  -7  -5 50.0726 60.7937   4
  -9  -7   4 110.295 78.5420   1
  -9  -7   3-27.4735 67.5842   1
  -9  -7   2 746.812 196.814   1
  -9  -7   1 431.963 149.146   1
  -9  -7   0 306.309 116.858   1
  -9  -7   0 426.750 113.146   5
  -9  -7  -1 189.677 98.2400   5
  -9  -7  -1 34.8309 44.2902   1
  -9  -7  -2 244.128 110.150   5
  -9  -7  -2 214.593 96.4568   1
  -9  -7  -3 362.115 128.536   5
  -9  -7  -3 288.433 107.173   1
  -9  -7  -4 253.128 116.038   1
  -9  -7  -4 221.500 89.1566   5
  -9  -7  -5 213.178 107.261   5
  -9  -7  -5 227.412 102.271   1
  -9  -7  -6 74.0341 77.5246   5
  -9  -7  -6 68.3037 47.5699   1
  -9  -7  -7 0.52876 82.7040   1
  -9  -7  -7 40.9993 58.2740   5
  -9  -7  -7-88.5095 62.4629   4
  -9  -7  -8-3.86830 75.7507   1
  -9  -7  -8 78.7313 99.6884   5
  -9  -7  -8 120.698 52.7331   4
  -9  -7  -9-63.0255 103.791   5
  -9  -7  -9-16.9070 36.2721   4
  -9  -7 -10 84.2803 79.3365   5
   9  -9 -10 397.556 196.995   4
   9  -9  -9-75.1639 95.7988   4
   9  -9  -8 428.518 178.799   4
   9  -9  -7 31.4045 50.2382   4
   9   9  -7 121.031 72.1383   2
   9  -9  -6 37.1286 48.8427   4
   9   9  -6 143.497 135.417   2
   9  -9  -5 185.250 127.912   4
   9   9  -5 182.509 116.699   2
   9  -9  -4 112.153 100.863   4
   9   9  -4 39.8525 56.0584   2
   9  -9  -3-5.76885 53.5531   4
   9   9  -3-13.6054 64.7277   2
  -9  -9   2-1.89762 81.6202   1
   9   9  -2 20.5577 57.3511   2
  -9  -9   1 191.126 100.889   1
   9   9  -1 76.3458 90.6728   2
  -9  -9   0 459.133 186.248   1
   9   9   0 162.933 115.623   2
   9   9   1 376.935 131.247   2
  -9  -9  -1 330.750 146.848   1
  -9  -9  -2 848.514 245.413   1
   9   9   2 448.108 139.032   2
  -9  -9  -3 124.864 100.119   1
   9   9   3 167.980 113.476   2
  -9  -9  -4 848.202 261.851   1
   9   9   4 682.531 162.127   2
  -9  -9  -5 208.727 97.0107   1
  -9  -9  -6 36.5850 59.2531   1
  -9  -9  -7 119.530 127.680   1
  -9  -9  -7 299.603 128.838   5
  10   0 -19 47.0831 90.9365   4
  10   0 -18 1107.26 267.534   4
  10   0 -17-15.2706 76.5821   4
  10   0 -16 1262.05 270.290   4
  10   0 -15-8.36907 78.6045   4
  10   0 -14-51.3854 71.8494   4
  10   0 -13-37.0535 44.3376   4
  10   0 -12 12291.6 731.879   4
  10   0 -11-24.4202 87.3946   4
  10   0 -10 8106.60 546.725   4
  10   0  -9-16.4480 60.9794   4
 -10   0   8 6836.18 153.404   3
  10   0  -8 7022.13 463.615   4
  10   0  -7-22.8241 49.0608   4
 -10   0   7 73.5223 69.0030   1
 -10   0   6 37980.5 945.418   1
 -10   0   5-24.3824 31.8453   1
 -10   0   4 16821.0 570.000   1
 -10   0   3 21.0387 29.0044   1
 -10   0   2 21513.3 614.799   1
 -10   0   1 2.66891 27.1434   1
 -10   0   0 161326. 1715.56   1
 -10   0  -1 15.3573 23.6901   1
 -10   0  -2 4339.73 296.443   1
 -10   0  -3-5.21256 29.8345   5
 -10   0  -4 15953.9 641.195   5
 -10   0  -5 7.19602 67.1345   5
 -10   0  -6 20195.9 780.413   5
 -10   0  -7 46.7025 66.2936   5
 -10   0  -8 21023.4 877.441   5
 -10   0  -9 34.6923 51.8387   5
 -10   0 -10 6290.16 317.624   3
 -10   0 -10 4938.40 465.243   5
 -10   0 -11 1015.66 152.010   3
 -10   0 -11-5.37331 54.5923   5
 -10   0 -12 1250.20 250.886   5
 -10   0 -12 1860.60 194.579   3
 -10   0 -13 67.9466 79.0377   5
 -10   0 -14-58.2825 74.5158   5
 -10   0 -15-23.7089 77.2790   5
 -10   0 -16 183.837 91.7994   5
  10  -2 -18 39.3064 91.0918   4
  10  -2 -17 642.831 227.050   4
  10   2 -16 1545.83 260.818   4
  10  -2 -16 1502.57 328.843   4
  10   2 -15 846.274 199.070   4
  10  -2 -15 742.316 237.021   4
  10   2 -14 2215.10 299.003   4
  10  -2 -14 2313.67 366.667   4
  10   2 -13 2054.76 277.712   4
  10  -2 -13 2256.19 369.137   4
  10   2 -12 7015.04 488.912   4
  10  -2 -12 7115.88 604.041   4
  10   2 -11 4600.82 377.101   4
  10  -2 -11 4781.18 482.368   4
  10  -2 -10 1085.82 234.501   4
  10   2 -10 1185.12 181.329   4
  10   2  -9 4122.16 311.987   4
  10  -2  -9 4149.36 417.244   4
 -10  -2   9 4090.38 386.220   1
  10   2  -8-6.51448 34.9180   4
  10  -2  -8-95.3206 100.811   4
 -10  -2   8 18.5445 27.4834   1
  10   2  -7 2549.37 221.014   4
 -10  -2   7 2470.79 270.577   1
 -10  -2   6 4715.04 363.665   1
  10   2  -6 4750.97 280.689   4
 -10  -2   5 8956.69 496.742   1
 -10  -2   4 1168.26 174.533   1
 -10   2   4 900.348 87.6948   3
  10   2  -4 1108.45 131.391   5
  10  -2  -3 23809.7 614.071   1
 -10  -2   3 22269.0 752.732   1
 -10   2   3 24029.5 527.519   3
 -10   2   3 23305.3 594.444   1
 -10   2   2 1687.88 130.670   3
 -10  -2   2 1721.64 210.277   1
  10  -2  -2 1772.26 152.815   1
 -10   2   2 1744.03 146.983   1
 -10  -2   1 333.624 105.949   1
 -10   2   1 298.490 59.7408   1
  10  -2  -1 265.895 58.7036   1
 -10   2   1 403.605 88.1496   3
 -10   2   0 1946.63 137.453   1
 -10   2   0 2557.42 197.572   3
 -10  -2   0 2092.54 202.309   5
 -10  -2   0 1851.30 219.932   1
 -10   2  -1 20105.4 456.868   1
 -10   2  -1 18768.6 507.045   3
 -10  -2  -1 20153.2 664.108   5
 -10  -2  -1 20131.5 747.272   1
 -10  -2  -2 387.939 109.703   1
 -10   2  -2 802.279 144.688   3
 -10   2  -2 514.598 77.4663   1
 -10  -2  -2 389.085 97.2626   5
 -10   2  -3 11587.2 412.068   3
 -10  -2  -3 9836.55 514.367   5
 -10   2  -3 10080.0 378.817   1
 -10   2  -4 21138.4 586.505   3
 -10  -2  -4 20323.2 772.933   5
 -10   2  -5 4085.54 277.602   3
 -10  -2  -5 3042.48 321.395   5
 -10   2  -6 8299.95 401.633   3
 -10  -2  -6 7685.99 526.557   5
 -10   2  -7 2041.79 216.402   3
 -10  -2  -7 1595.79 253.936   5
 -10  -2  -8 1442.58 228.189   5
 -10   2  -8 1663.30 190.733   3
 -10  -2  -9 319.864 110.611   5
 -10   2  -9 373.289 124.085   5
 -10   2  -9 122.239 38.9183   3
 -10   2 -10 379.452 129.058   5
 -10  -2 -10 459.097 152.637   5
 -10  -2 -11-24.6089 93.4087   5
 -10   2 -11 13.7394 34.4112   5
 -10   2 -12 15.1349 63.4612   5
 -10  -2 -12 27.4161 51.1922   5
 -10   2 -13 852.393 207.982   5
 -10  -2 -13 945.512 254.208   5
 -10   2 -14 438.813 148.777   5
 -10  -2 -14 532.172 190.284   5
 -10  -2 -15 26.0047 39.3960   5
  10  -4 -16 803.818 254.903   4
  10  -4 -15 1673.75 370.386   4
  10   4 -14 748.405 155.081   2
  10  -4 -14 733.584 213.339   4
  10  -4 -13 187.107 137.780   4
  10  -4 -12 53.1951 86.9586   4
  10  -4 -11 3788.53 465.102   4
  10  -4 -10 253.128 147.796   4
 -10  -4  10 89.1671 63.9359   1
  10  -4  -9 4133.57 448.465   4
 -10  -4   9 4287.67 418.504   1
  10  -4  -8 194.368 95.9382   4
 -10  -4   8 103.220 71.5398   1
  10  -4  -7-51.9030 94.7312   4
 -10  -4   7 50.0875 53.8051   1
 -10  -4   6 1013.78 190.182   1
  10   4  -6 986.980 97.9108   5
 -10  -4   5 14476.9 696.327   1
  10   4  -5 14586.5 420.953   5
 -10  -4   4 34.8680 56.8525   1
  10   4  -4 8.59463 15.7241   5
 -10  -4   3 58.0741 44.0601   1
  10   4  -3 49.2269 32.2367   5
  10  -4  -3 72.7415 29.1956   1
  10  -4  -2 2255.58 150.247   1
 -10  -4   2 2220.03 272.197   1
 -10  -4   1 3528.79 345.720   1
 -10  -4   1 3683.98 270.452   5
  10   4  -1 3477.85 184.727   4
 -10  -4   0 5523.15 355.771   5
 -10  -4   0 5566.54 445.949   1
  10   4   0 5741.86 283.649   4
 -10  -4  -1 252.115 101.290   1
 -10  -4  -1 282.781 82.4234   5
 -10  -4  -2 222.387 68.7492   5
 -10  -4  -2 262.330 103.067   1
 -10  -4  -3 778.081 156.737   5
 -10  -4  -3 611.217 154.144   1
 -10  -4  -4-51.7626 70.3784   1
 -10  -4  -4 46.6844 60.1333   5
 -10  -4  -5 1044.00 201.248   5
 -10  -4  -6 1931.41 298.571   5
 -10  -4  -7 5254.52 507.259   5
 -10  -4  -8 139.841 125.463   5
 -10  -4  -9 3127.95 423.304   5
 -10  -4 -10 2021.10 364.067   5
 -10  -4 -11 132.292 114.090   5
 -10  -4 -12 2219.81 410.367   5
 -10  -4 -13 483.988 186.619   5
  10   6 -14-54.3125 74.4675   2
  10  -6 -14 126.798 109.063   4
  10  -6 -13-41.1531 55.7396   4
  10   6 -13 27.6723 50.6922   2
  10  -6 -12 108.306 98.0206   4
  10   6 -12-2.08172 82.7662   2
  10  -6 -11 24.5728 80.5438   4
 -10  -6  11 160.408 112.151   1
  10  -6 -10 490.502 171.373   4
 -10  -6  10 537.408 171.182   1
  10  -6  -9 53.1226 85.7024   4
 -10  -6   9 87.0216 63.1210   1
  10  -6  -8 1393.76 282.704   4
 -10  -6   8 1483.12 260.816   1
  10  -6  -7 722.366 213.156   4
 -10  -6   7 748.774 188.496   1
  10  -6  -6 677.871 184.159   4
 -10  -6   6 807.115 197.228   1
 -10  -6   5 976.405 211.877   1
 -10  -6   4 1171.82 217.913   1
 -10  -6   3 90.5795 96.1052   1
 -10  -6   2 193.900 71.0165   5
 -10  -6   2 161.152 84.1740   1
 -10  -6   1 2319.00 319.550   1
 -10  -6   1 2290.26 231.294   5
 -10  -6   0 246.086 88.9446   1
 -10  -6   0 286.397 93.2050   5
 -10  -6  -1 75.8508 52.8483   5
 -10  -6  -1 71.4905 71.3610   1
 -10  -6  -2 656.503 152.907   5
 -10  -6  -2 635.618 186.253   1
 -10  -6  -3 219.390 94.9989   1
 -10  -6  -3 250.186 105.213   5
 -10  -6  -4 1183.38 232.962   5
 -10  -6  -4 1314.19 269.925   1
 -10  -6  -5 62.2192 84.1560   5
 -10  -6  -5 74.9363 100.319   1
 -10  -6  -6 77.9334 65.3231   5
 -10  -6  -6 153.706 103.718   1
 -10  -6  -7 219.150 138.683   1
 -10  -6  -7 102.845 56.5648   5
 -10  -6  -8 102.239 76.8660   5
 -10  -6  -9 91.2868 105.498   5
 -10  -6 -10-6.08235 49.8130   5
 -10  -6 -11-42.6399 104.702   5
  10  -8 -11 42.1776 98.4685   4
  10   8 -11-100.821 112.520   2
  10  -8 -10 114.205 63.9491   4
  10   8 -10-43.8411 102.411   2
  10  -8  -9 131.007 126.355   4
  10   8  -9 205.356 124.970   2
  10  -8  -8 112.466 77.2953   4
 -10  -8   8 201.636 119.379   1
  10   8  -8 136.623 71.4409   2
  10  -8  -7 134.401 72.3445   4
 -10  -8   7 174.093 112.489   1
 -10  -8   6 1329.17 284.631   1
  10  -8  -6 1165.41 272.866   4
 -10  -8   5 2341.54 370.194   1
  10  -8  -5 1807.28 332.777   4
 -10  -8   4 4328.23 494.239   1
  10  -8  -4 3759.25 483.390   4
 -10  -8   3 2064.58 339.016   1
 -10  -8   2 3387.39 426.764   1
 -10  -8   1 184.318 121.084   1
 -10  -8   0 125.056 90.7227   1
 -10  -8  -1 164.840 110.920   1
 -10  -8  -2 254.642 126.439   1
 -10  -8  -3 27.9476 31.8625   5
 -10  -8  -3 77.9551 120.565   1
 -10  -8  -4 200.198 114.972   5
 -10  -8  -4 328.539 155.152   1
 -10  -8  -5 154.704 111.977   1
 -10  -8  -5 26.5012 40.6634   5
 -10  -8  -6-14.6245 80.5571   1
 -10  -8  -6 77.1974 69.0440   5
 -10  -8  -7 30.4693 55.1463   5
 -10  -8  -7 202.738 134.320   1
 -10  -8  -8 33.3458 92.4625   1
 -10  -8  -8 100.649 118.647   5
 -10  -8  -9 10.7838 42.4802   5
  11   1 -18 50.4714 63.5248   4
  11  -1 -18 46.0637 67.0752   4
  11   1 -17 756.691 206.954   4
  11  -1 -17 825.863 247.063   4
  11   1 -16 328.640 145.354   4
  11  -1 -16 277.180 163.659   4
  11   1 -15 35.4228 89.0841   4
  11  -1 -15 12.0907 88.2305   4
  11   1 -14 334.938 133.526   4
  11  -1 -14 399.759 149.855   4
  11   1 -13 105.255 61.7259   4
  11  -1 -13 63.1890 68.0360   4
  11   1 -12 4144.63 401.417   4
  11  -1 -12 3918.92 444.679   4
  11  -1 -11 1117.18 237.547   4
  11   1 -11 999.647 184.891   4
  11   1 -10 2187.80 266.077   4
  11  -1 -10 2639.41 333.597   4
  11  -1  -9 851.383 177.530   4
  11   1  -9 865.185 159.165   4
  11   1  -8 6676.02 424.912   4
  11  -1  -8 6608.13 486.035   4
 -11  -1   8 6296.90 454.277   1
  11   1  -7-15.7503 52.3948   4
 -11   1   7-67.7916 50.0210   3
 -11  -1   7 40.0795 30.7577   1
 -11   1   6 1052.24 94.4937   3
 -11  -1   6 771.169 149.754   1
 -11   1   6 910.668 147.796   1
 -11  -1   5 5898.59 387.688   1
 -11   1   5 6992.01 237.982   3
 -11   1   5 6355.10 371.440   1
 -11  -1   4 2483.77 247.646   1
 -11   1   4 2724.53 235.890   1
 -11   1   3 11292.0 444.680   1
 -11  -1   3 11410.2 510.346   1
 -11   1   3 11907.5 317.386   3
 -11   1   2 4299.04 264.011   1
 -11  -1   2 4372.03 327.580   1
 -11   1   1 4656.73 269.204   1
 -11  -1   1 4873.86 338.817   1
  11  -1  -1 4476.34 279.160   1
 -11   1   0 26977.8 658.495   1
 -11  -1   0 26170.1 796.339   1
 -11   1  -1 7729.58 364.274   1
 -11  -1  -1 7862.56 432.228   1
 -11  -1  -2 1652.93 203.527   5
 -11   1  -2 1525.48 168.232   1
 -11  -1  -2 1516.91 198.893   1
 -11   1  -3 3186.22 253.813   1
 -11  -1  -3 3252.99 300.836   1
 -11  -1  -3 3120.36 286.723   5
 -11  -1  -4 4107.81 348.944   5
 -11  -1  -5 5784.85 426.738   5
 -11   1  -5 6816.22 324.970   3
 -11  -1  -6 5678.70 443.834   5
 -11   1  -6 5594.16 422.062   5
 -11   1  -6 6965.56 352.203   3
 -11   1  -7 26716.1 674.889   3
 -11   1  -7 28008.1 965.588   5
 -11  -1  -7 26949.2 1012.19   5
 -11   1  -8 4609.26 312.608   3
 -11  -1  -8 4175.49 406.765   5
 -11   1  -8 4065.90 382.765   5
 -11  -1  -9 327.900 125.910   5
 -11   1  -9 405.898 126.861   5
 -11   1 -10 1297.15 169.017   3
 -11   1 -10 1076.94 214.673   5
 -11  -1 -10 980.727 220.910   5
 -11   1 -11 364.507 116.719   5
 -11  -1 -11 430.609 147.281   5
 -11   1 -11 590.967 124.159   3
 -11   1 -12 2929.59 251.985   3
 -11  -1 -12 3613.24 450.461   5
 -11  -1 -12 4376.58 267.708   3
 -11   1 -12 3627.85 429.875   5
 -11   1 -13 49.6668 51.8992   5
 -11  -1 -13 7.37927 55.8217   5
 -11  -1 -14 188.042 122.171   5
 -11   1 -14 156.716 93.7816   5
 -11  -1 -15-46.9998 131.062   5
 -11   1 -15 17.9016 101.836   5
  11  -3 -17 1017.30 281.809   4
  11  -3 -16 718.739 256.654   4
  11  -3 -15 261.465 156.567   4
  11  -3 -14 2117.77 369.742   4
  11  -3 -13 66.3819 101.533   4
  11   3 -13 51.9406 45.6958   4
  11   3 -12 2693.02 267.119   4
  11  -3 -12 2845.77 411.965   4
  11   3 -11 2030.00 222.174   4
  11  -3 -11 2219.26 357.614   4
  11   3 -10 2211.97 217.890   4
  11  -3 -10 2137.23 326.198   4
 -11  -3  10 2145.86 304.668   1
  11  -3  -9 610.909 177.440   4
 -11  -3   9 538.985 148.098   1
  11   3  -9 667.780 111.411   4
  11   3  -8 2733.83 207.517   4
  11  -3  -8 2237.48 313.246   4
 -11  -3   8 2545.17 301.212   1
  11   3  -7 318.348 72.6158   5
 -11  -3   7 246.958 95.3352   1
  11   3  -7 346.575 68.4845   4
 -11  -3   6 1903.80 253.683   1
  11   3  -6 2115.90 152.340   4
  11   3  -6 2166.30 176.305   5
 -11  -3   5 11092.0 595.805   1
  11   3  -5 11541.2 425.578   5
  11   3  -5 11204.5 333.231   4
 -11  -3   4 2700.47 293.614   1
  11  -3  -3 10926.2 419.184   1
 -11  -3   3 10132.8 577.485   1
  11   3  -2 188.044 43.6637   4
 -11  -3   2 160.253 70.1501   1
  11  -3  -2 234.686 56.3906   1
 -11  -3   1 17028.3 736.957   1
  11   3  -1 17170.3 469.802   4
  11  -3  -1 17449.7 416.871   1
 -11  -3   0 1206.69 163.096   5
 -11   3   0 1143.14 119.184   3
 -11  -3   0 1374.84 213.583   1
  11   3   0 1222.33 139.957   4
 -11   3   0 1144.14 93.6267   1
 -11   3  -1 2406.79 174.729   3
 -11  -3  -1 2641.62 259.482   5
 -11  -3  -1 2722.29 301.140   1
 -11   3  -1 2085.37 122.917   1
 -11   3  -2-76.4340 71.9209   3
 -11  -3  -2-24.5800 32.1409   5
 -11   3  -2 2.94166 7.58723   1
 -11  -3  -2-43.6968 77.8424   1
 -11   3  -3 49.5394 25.9229   1
 -11   3  -3-102.497 92.9550   3
 -11  -3  -3 40.2881 50.9102   5
 -11  -3  -3 106.795 83.5246   1
 -11   3  -4 8992.05 410.602   3
 -11  -3  -4 8553.97 543.108   5
 -11   3  -4 8652.15 328.438   1
 -11   3  -5 5070.60 283.982   1
 -11   3  -5 4894.34 316.890   3
 -11  -3  -5 5250.73 449.641   5
 -11   3  -6 21319.3 695.086   3
 -11  -3  -6 21704.9 956.311   5
 -11   3  -7 14611.9 582.463   3
 -11  -3  -7 14883.8 827.080   5
 -11   3  -8 12.6776 66.5092   3
 -11  -3  -8 245.950 97.4226   5
 -11  -3  -9 717.289 194.575   5
 -11  -3 -10 725.235 222.651   5
 -11  -3 -11 365.397 149.472   5
 -11  -3 -12 55.4427 61.1923   5
 -11  -3 -13 700.715 213.742   5
 -11  -3 -14 574.362 206.253   5
  11  -5 -15 264.618 167.640   4
  11  -5 -14 136.780 137.214   4
  11   5 -14 181.064 72.6810   2
  11  -5 -13 471.412 182.177   4
  11  -5 -12 373.271 189.191   4
  11  -5 -11 1216.07 276.823   4
 -11  -5  11 1337.82 268.196   1
  11  -5 -10 73.8153 58.2589   4
 -11  -5  10 85.1232 60.3330   1
  11  -5  -9 81.7515 67.6025   4
 -11  -5   9 91.1489 63.3504   1
  11  -5  -8 2.78119 88.3030   4
 -11  -5   8 28.5408 65.5814   1
 -11  -5   7 1787.28 273.267   1
  11  -5  -7 1685.67 295.844   4
 -11  -5   6 974.224 203.051   1
 -11  -5   5 228.491 106.167   1
 -11  -5   4 50.3884 43.3184   1
 -11  -5   3 4375.45 430.664   1
 -11  -5   2 753.042 179.368   1
 -11  -5   1 2444.68 239.122   5
 -11  -5   1 2706.11 336.629   1
 -11  -5   0 971.632 209.701   1
 -11  -5   0 847.780 147.265   5
 -11  -5  -1 56.4654 37.9386   1
 -11  -5  -1 164.329 69.4787   5
 -11  -5  -2 157.378 101.882   1
 -11  -5  -2 149.938 71.1076   5
 -11  -5  -3 848.774 223.055   1
 -11  -5  -3 704.911 159.595   5
 -11  -5  -4 185.699 86.2245   1
 -11  -5  -4 142.701 51.3868   5
 -11  -5  -5 416.533 121.245   1
 -11  -5  -5 352.600 111.549   5
 -11  -5  -6 34.5649 54.1037   5
 -11  -5  -6 33.0477 45.2384   1
 -11  -5  -7-7.88447 42.3878   5
 -11  -5  -8 104.846 92.9855   5
 -11  -5  -9 0.47663 68.6692   5
 -11  -5 -10 43.0594 103.684   5
 -11  -5 -11 6.65088 60.8422   5
 -11  -5 -12 101.608 119.364   5
  11   7 -14-100.229 107.333   2
  11  -7 -13 57.3213 51.7469   4
  11   7 -13 119.034 56.6007   2
  11  -7 -12 504.656 202.301   4
  11   7 -12 403.413 134.222   2
  11  -7 -11 10.4402 126.320   4
 -11  -7  11 165.601 108.747   1
  11  -7 -10 1697.05 346.819   4
 -11  -7  10 1838.00 337.717   1
  11  -7  -9 291.313 154.882   4
 -11  -7   9 321.920 165.316   1
  11  -7  -8 47.4693 91.1087   4
 -11  -7   8-25.2654 80.0654   1
  11  -7  -7-88.5103 60.2303   4
 -11  -7   7-29.9219 69.6028   1
  11  -7  -6 258.271 138.461   4
 -11  -7   6 373.835 159.763   1
 -11  -7   5-12.8142 87.4433   1
 -11  -7   4 59.3296 46.1193   1
 -11  -7   3-33.0167 54.3888   1
 -11  -7   2 440.382 160.281   1
 -11  -7   1 207.815 104.956   1
 -11  -7   0 719.966 197.225   1
 -11  -7   0 672.282 137.837   5
 -11  -7  -1 968.638 233.579   1
 -11  -7  -1 938.342 185.111   5
 -11  -7  -2 1367.82 238.732   5
 -11  -7  -2 1566.29 302.154   1
 -11  -7  -3 1725.11 279.076   5
 -11  -7  -3 1613.30 313.942   1
 -11  -7  -4 54.0425 101.608   1
 -11  -7  -4 122.612 109.118   5
 -11  -7  -5 59.2006 69.2853   1
 -11  -7  -5 84.7246 69.5298   5
 -11  -7  -6 438.085 144.773   5
 -11  -7  -6 354.442 141.038   1
 -11  -7  -7 255.078 129.103   1
 -11  -7  -7 297.724 141.845   5
 -11  -7  -8-31.6568 55.1580   5
 -11  -7  -8-135.557 144.596   1
 -11  -7  -9-13.6332 93.5665   1
 -11  -7  -9 88.9944 110.419   5
 -11  -7 -10-30.3567 67.4098   5
  11  -9  -9 44.0350 87.9452   4
  11  -9  -8 53.5783 107.421   4
  11  -9  -7 244.674 137.981   4
  11  -9  -6-11.1207 62.2560   4
  11   9  -6 26.8369 75.3712   2
  11  -9  -5 50.4466 78.8029   4
  11   9  -5 32.7878 78.3521   2
 -11  -9   4 70.4172 79.9027   1
  11  -9  -4 96.8419 104.207   4
  11  -9  -3 19.8429 66.9187   4
 -11  -9   3 283.622 152.282   1
 -11  -9   2 48.7470 46.0065   1
 -11  -9   1 61.3592 102.543   1
 -11  -9   0 221.831 129.179   1
 -11  -9  -1 407.429 153.675   1
 -11  -9  -2 998.443 276.671   1
  11   9   2 838.400 216.400   2
 -11  -9  -3 325.897 154.294   1
  11   9   3 83.7124 64.6882   2
 -11  -9  -4 742.394 253.450   1
  11   9   4 356.044 106.223   2
 -11  -9  -5 150.089 125.176   1
  12   0 -19 155.905 112.486   4
  12   0 -18 713.804 223.891   4
  12   0 -17 24.9716 62.3575   4
  12   0 -16 5716.26 586.470   4
  12   0 -15 66.9841 102.061   4
  12   0 -14 1089.89 248.723   4
  12   0 -13-159.748 92.1211   4
  12   0 -12 186.217 65.5371   4
  12   0 -11-4.99349 35.5964   4
  12   0 -10 2533.41 313.427   4
  12   0  -9-58.4061 38.2010   4
 -12   0   9 28.1015 15.0938   3
  12   0  -8 1198.83 202.576   4
 -12   0   8 1272.37 210.010   1
 -12   0   7-0.93459 44.5933   1
 -12   0   6-73.7597 67.5203   1
 -12   0   5-18.4969 26.3613   1
 -12   0   4 40866.1 962.499   1
 -12   0   3-32.5947 48.8612   1
 -12   0   2 4647.12 318.140   1
 -12   0   1 58.5353 38.7468   1
 -12   0   0 20605.5 679.438   1
 -12   0  -1 2.04162 34.1328   1
 -12   0  -2 19465.5 688.713   1
 -12   0  -3-4.58493 25.9032   1
 -12   0  -4 35306.5 1014.59   5
 -12   0  -5 9.59036 45.4174   5
 -12   0  -6 4126.86 369.775   5
 -12   0  -7-15.8035 63.7532   5
 -12   0  -8-2.65389 52.4707   5
 -12   0  -9-4.95760 59.9422   5
 -12   0 -10 1628.50 202.796   3
 -12   0 -10 126.650 99.5505   5
 -12   0 -11 858.484 154.421   3
 -12   0 -11-54.5429 73.8267   5
 -12   0 -12 1497.62 177.059   3
 -12   0 -12 907.994 223.188   5
 -12   0 -13-62.3841 72.6930   5
 -12   0 -14 157.530 102.868   5
 -12   0 -15-74.6447 81.6119   5
  12  -2 -18 25.0985 82.4230   4
  12  -2 -17 40.8196 92.0027   4
  12  -2 -16 2976.92 465.688   4
  12   2 -15 1563.65 257.717   4
  12  -2 -15 1483.79 321.029   4
  12  -2 -14 637.394 212.747   4
  12   2 -14 733.881 171.221   4
  12   2 -13 2221.71 285.992   4
  12  -2 -13 2240.24 373.581   4
  12  -2 -12 85.8414 76.4266   4
  12   2 -12 217.105 92.6113   4
  12   2 -11 6765.40 459.243   4
  12  -2 -11 6689.14 589.982   4
  12  -2 -10-40.6177 81.8102   4
 -12  -2  10 51.3329 50.7427   1
  12   2 -10-10.9792 48.3252   4
  12   2  -9 1848.78 214.238   4
  12  -2  -9 2079.16 292.717   4
 -12  -2   9 1698.04 253.891   1
  12   2  -8 617.602 121.073   4
  12  -2  -8 509.736 147.801   4
 -12  -2   8 490.549 111.681   1
  12   2  -7 1863.39 197.079   4
 -12  -2   7 1858.06 245.759   1
 -12  -2   6 9785.79 558.046   1
  12   2  -6 9781.51 433.455   4
 -12  -2   5 7006.90 463.717   1
 -12   2   5 6928.17 287.309   3
 -12   2   4 85.5143 48.0305   1
 -12  -2   4 64.0859 66.7214   1
 -12   2   4 57.2575 36.4686   3
 -12   2   3 922.138 109.098   3
 -12  -2   3 904.227 173.960   1
 -12   2   3 951.711 126.094   1
  12  -2  -2-13.3417 30.6014   1
 -12   2   2 5.18619 17.6640   1
 -12  -2   2-6.14063 34.5001   1
 -12   2   1 38860.0 745.030   1
 -12   2   1 37274.8 719.422   3
 -12  -2   1 39119.3 1075.31   1
  12  -2  -1 37678.2 760.483   1
 -12   2   0 3114.92 206.859   1
 -12   2   0 3995.60 248.247   3
 -12  -2   0 3350.57 317.738   1
 -12   2  -1 3069.81 207.380   1
 -12  -2  -1 3192.41 282.630   5
 -12   2  -1 3573.15 240.281   3
 -12  -2  -1 3319.37 320.140   1
 -12   2  -2 3174.64 230.051   3
 -12  -2  -2 2452.71 260.685   5
 -12   2  -2 2283.32 185.115   1
 -12  -2  -2 2467.62 287.757   1
 -12  -2  -3 86.5032 64.0773   5
 -12  -2  -3-15.8760 59.4512   1
 -12   2  -3 119.179 47.0862   1
 -12   2  -4 6622.39 354.518   3
 -12  -2  -4 5707.26 430.542   5
 -12  -2  -4 6195.24 491.136   1
 -12   2  -4 6142.62 348.793   1
 -12   2  -5 5768.12 346.025   3
 -12  -2  -5 4547.32 410.646   5
 -12   2  -6 232.225 116.067   3
 -12  -2  -6 104.630 107.422   5
 -12   2  -7 19207.2 668.304   3
 -12  -2  -7 19918.4 914.657   5
 -12  -2  -8 204.724 98.8961   5
 -12   2  -8 366.581 97.6527   3
 -12   2  -9 2593.06 243.503   3
 -12  -2  -9 2358.00 345.704   5
 -12   2 -10 1979.47 206.485   3
 -12  -2 -10 2280.70 358.742   5
 -12   2 -11 1935.88 195.522   3
 -12  -2 -11 2199.24 353.198   5
 -12   2 -12 56.2116 72.7376   3
 -12  -2 -12 523.493 194.619   5
 -12  -2 -13 1532.28 314.946   5
 -12  -2 -14 171.951 111.278   5
  12  -4 -16 250.475 139.917   4
  12  -4 -15 58.2973 59.7001   4
  12  -4 -14 839.789 244.283   4
  12  -4 -13 1355.74 297.718   4
  12  -4 -12 1853.12 345.379   4
  12  -4 -11 2309.99 375.629   4
 -12  -4  11 2499.39 360.201   1
  12  -4 -10 713.027 205.851   4
 -12  -4  10 838.059 199.200   1
  12  -4  -9 3787.56 435.678   4
 -12  -4   9 3940.11 412.987   1
  12  -4  -8 1351.73 246.626   4
 -12  -4   8 1568.55 253.822   1
 -12  -4   7 6197.37 493.180   1
 -12  -4   6 604.670 158.296   1
 -12  -4   5 765.268 173.833   1
 -12  -4   4 9109.68 593.177   1
  12  -4  -3 136.120 46.6307   1
 -12  -4   3 103.033 84.1852   1
  12   4  -3 64.1727 20.5357   4
  12  -4  -2 530.702 75.5586   1
  12   4  -2 470.782 67.7247   4
 -12  -4   2 503.251 133.502   1
 -12  -4   1 2572.10 312.388   1
 -12  -4   1 2531.87 242.067   5
  12   4  -1 2571.51 184.231   4
 -12  -4   0 114.530 58.7229   5
 -12  -4   0 174.651 102.056   1
 -12  -4  -1 3806.02 330.909   5
 -12  -4  -1 3744.13 394.547   1
 -12  -4  -2 223.310 113.943   1
 -12  -4  -2 200.264 74.4094   5
 -12  -4  -3 7417.99 517.900   5
 -12  -4  -3 7214.78 594.060   1
 -12  -4  -4 37.6271 62.3147   5
 -12  -4  -4-116.819 97.2371   1
 -12  -4  -5 67.1788 53.8755   5
 -12  -4  -5 71.9957 54.7079   1
 -12  -4  -6 3183.42 390.036   5
 -12  -4  -7 10.1922 53.6460   5
 -12  -4  -8 1168.15 258.858   5
 -12  -4  -9 688.062 211.537   5
 -12  -4 -10 78.1629 107.673   5
 -12  -4 -11 67.5874 90.1991   5
 -12  -4 -12 67.7191 74.3094   5
  12  -6 -14 64.4826 107.888   4
  12   6 -14-131.466 117.044   2
  12  -6 -13 237.005 143.015   4
  12  -6 -12 161.755 124.320   4
  12  -6 -11 227.161 123.111   4
 -12  -6  11 328.968 148.484   1
  12  -6 -10 962.962 273.129   4
 -12  -6  10 1105.33 239.144   1
  12  -6  -9 338.524 147.015   4
 -12  -6   9 304.221 149.065   1
  12  -6  -8-7.97574 48.5612   4
 -12  -6   8-17.0154 62.4143   1
  12  -6  -7 776.733 229.175   4
 -12  -6   7 586.156 172.968   1
 -12  -6   6 8150.03 636.729   1
 -12  -6   5 3830.00 434.286   1
 -12  -6   4 11902.4 755.392   1
 -12  -6   3 8820.18 651.949   1
 -12  -6   2 4925.42 496.151   1
 -12  -6   1 598.101 123.850   5
 -12  -6   1 518.407 154.962   1
 -12  -6   0-56.0176 100.321   1
 -12  -6   0 40.7328 51.4044   5
 -12  -6  -1 225.573 103.630   1
 -12  -6  -1 93.8666 65.6729   5
 -12  -6  -2 57.4825 65.5352   5
 -12  -6  -2-18.3444 66.0499   1
 -12  -6  -3 223.534 120.152   1
 -12  -6  -3 353.260 126.039   5
 -12  -6  -4 516.164 173.625   1
 -12  -6  -4 627.502 154.483   5
 -12  -6  -5 40.1844 69.5735   5
 -12  -6  -5 131.173 128.692   1
 -12  -6  -6 247.957 130.958   1
 -12  -6  -6 124.094 75.0733   5
 -12  -6  -7 95.9434 99.1152   1
 -12  -6  -7-51.7934 109.297   5
 -12  -6  -8 291.679 138.735   1
 -12  -6  -8 225.502 93.8300   5
 -12  -6  -9 959.432 253.471   5
 -12  -6  -9 989.627 277.747   1
 -12  -6 -10-87.1625 74.5962   5
  12  -8 -11 71.0161 84.2435   4
  12  -8 -10 136.378 135.455   4
  12   8 -10 29.3304 42.8456   2
  12  -8  -9 245.375 172.381   4
 -12  -8   9 348.949 187.763   1
  12  -8  -8-97.1405 112.965   4
 -12  -8   8 124.571 111.909   1
  12  -8  -7 68.8484 76.5285   4
 -12  -8   7 31.3469 52.6439   1
  12  -8  -6 1421.94 321.255   4
 -12  -8   6 1234.39 281.081   1
 -12  -8   5 1523.30 308.540   1
  12  -8  -5 1253.19 294.150   4
 -12  -8   4 1468.93 294.302   1
 -12  -8   3 655.637 207.907   1
 -12  -8   2-72.5094 95.9878   1
 -12  -8   1 136.916 121.230   1
 -12  -8   0 126.321 107.177   1
 -12  -8  -1 83.3834 85.2653   1
 -12  -8  -2 21.1445 67.3504   1
 -12  -8  -3 62.5738 72.9954   1
 -12  -8  -4 43.0594 54.5056   5
 -12  -8  -4-1.38558 78.0981   1
 -12  -8  -5 3.32123 73.8414   5
 -12  -8  -5 152.614 127.085   1
 -12  -8  -6 60.4817 52.6306   5
 -12  -8  -6-14.6080 80.4345   1
 -12  -8  -7 6.55722 57.0845   1
 -12  -8  -7-63.2556 76.3046   5
 -12  -8  -8-37.2134 68.0155   5
  13   1 -18 716.741 198.987   4
  13  -1 -18 692.392 230.552   4
  13   1 -17 184.711 109.577   4
  13  -1 -17 89.5182 103.674   4
  13   1 -16 35.3444 36.9182   4
  13  -1 -16 148.712 131.095   4
  13   1 -15 1558.67 274.618   4
  13  -1 -15 1373.39 295.296   4
  13   1 -14 814.801 196.177   4
  13  -1 -14 844.930 237.224   4
  13   1 -13 2626.90 335.211   4
  13  -1 -13 2573.27 377.805   4
  13   1 -12 1237.98 228.880   4
  13  -1 -12 1363.21 273.625   4
  13   1 -11 2141.45 282.197   4
  13  -1 -11 2097.74 332.244   4
  13   1 -10-35.6227 66.1984   4
  13  -1 -10-60.4255 82.7041   4
  13   1  -9 581.358 130.930   4
  13  -1  -9 438.294 140.494   4
 -13  -1   9 546.970 127.414   1
 -13   1   8 2572.88 134.529   3
  13   1  -8 2492.81 274.185   4
 -13  -1   8 2524.45 286.492   1
 -13   1   7 142.173 53.0342   3
 -13  -1   7 32.6705 58.4637   1
 -13  -1   6 1250.58 184.255   1
 -13   1   6 1752.16 146.129   3
 -13   1   6 1211.47 181.061   1
 -13  -1   5 3697.94 329.912   1
 -13   1   5 4624.74 219.835   3
 -13   1   5 3632.51 297.594   1
 -13  -1   4 18376.4 718.181   1
 -13   1   4 17685.7 423.817   3
 -13   1   4 18174.8 635.582   1
 -13   1   3 3608.36 273.373   1
 -13  -1   3 3619.54 313.430   1
 -13   1   2 4535.80 297.564   1
 -13  -1   2 4806.32 365.876   1
 -13   1   1 8615.26 412.401   1
 -13  -1   1 9349.91 498.810   1
 -13   1   0 2150.64 205.573   1
 -13  -1   0 2124.53 248.135   1
 -13   1  -1 791.502 127.170   1
 -13  -1  -1 768.611 147.729   1
 -13  -1  -2 864.344 164.523   1
 -13   1  -2 810.261 128.436   1
 -13  -1  -3 3283.65 312.442   5
 -13   1  -3 3567.24 287.334   1
 -13  -1  -3 3414.06 338.574   1
 -13   1  -4 3737.85 312.464   1
 -13  -1  -4 3639.73 355.679   1
 -13  -1  -4 3736.50 349.455   5
 -13  -1  -5 13093.1 683.683   5
 -13   1  -5 12852.1 472.016   3
 -13  -1  -6 34133.8 1140.37   5
 -13   1  -6 31761.6 760.522   3
 -13  -1  -7 2501.75 324.666   5
 -13   1  -7 2884.14 253.223   3
 -13   1  -8 301.348 115.373   5
 -13  -1  -8 326.506 138.108   5
 -13   1  -9 1025.26 210.334   5
 -13  -1  -9 939.063 223.547   5
 -13   1 -10 3755.74 295.921   3
 -13   1 -10 3796.40 417.710   5
 -13  -1 -10 3637.72 431.608   5
 -13   1 -11 837.506 213.558   5
 -13  -1 -11 749.176 208.057   5
 -13   1 -11 731.578 133.091   3
 -13   1 -12 416.003 164.063   5
 -13  -1 -12 340.188 157.578   5
 -13   1 -12 334.388 94.3457   3
 -13   1 -13 227.450 106.116   5
 -13  -1 -13 348.762 144.204   5
 -13   1 -14 88.3289 78.1719   5
 -13  -1 -14 50.8977 71.3197   5
 -13   1 -15 17.2130 62.4304   5
  13  -3 -17-1.59777 52.2007   4
  13  -3 -16 218.727 154.078   4
  13  -3 -15 89.4244 119.627   4
  13  -3 -14 423.691 176.207   4
  13  -3 -13 279.597 155.736   4
  13  -3 -12-49.2542 81.5606   4
  13  -3 -11 1175.37 255.247   4
  13   3 -11 1166.43 169.420   4
 -13  -3  11 1164.56 240.863   1
  13  -3 -10-48.8478 66.6681   4
 -13  -3  10 10.2507 42.1981   1
  13   3 -10-9.55399 35.1469   4
  13   3  -9 1650.46 176.814   4
  13  -3  -9 1302.24 256.923   4
 -13  -3   9 1301.50 227.169   1
  13   3  -8 3475.15 246.024   4
 -13  -3   8 3050.88 352.279   1
 -13  -3   7 1403.24 227.860   1
  13   3  -7 1484.13 149.715   4
 -13  -3   6 7898.91 545.312   1
  13   3  -6 7919.84 327.415   4
 -13  -3   5 272.251 111.339   1
 -13  -3   4 116.052 82.9770   1
 -13  -3   3 12151.5 673.287   1
 -13   3   2 6478.57 332.473   3
 -13  -3   2 6389.49 492.409   1
  13  -3  -2 6707.33 326.382   1
 -13  -3   1 0.47841 89.7634   1
 -13   3   1 63.5508 29.2085   1
  13  -3  -1 65.2201 38.7305   1
 -13   3   0 13247.7 489.214   3
 -13  -3   0 13115.1 593.597   5
 -13  -3   0 13280.1 700.204   1
 -13   3   0 13649.6 382.001   1
 -13   3  -1 965.872 102.056   1
 -13  -3  -1 1098.38 180.264   5
 -13   3  -1 824.799 117.779   3
 -13  -3  -1 983.140 190.766   1
 -13  -3  -2 84.1830 53.4599   5
 -13  -3  -2 59.3944 62.1150   1
 -13   3  -2 131.986 40.2531   1
 -13   3  -2 17.2774 62.7353   3
 -13   3  -3 2746.38 229.300   3
 -13   3  -3 2702.77 180.990   1
 -13  -3  -3 2580.36 302.736   5
 -13  -3  -3 2920.36 362.342   1
 -13  -3  -4 6316.25 543.859   1
 -13   3  -4 6424.71 358.023   3
 -13  -3  -4 5789.89 474.346   5
 -13   3  -4 5987.66 296.088   1
 -13  -3  -5 2060.83 318.489   1
 -13   3  -5 2009.42 208.855   3
 -13  -3  -5 1998.04 281.993   5
 -13   3  -5 2209.41 201.378   1
 -13   3  -6 6301.21 370.148   1
 -13   3  -6 6150.11 397.244   3
 -13  -3  -6 6555.22 539.470   5
 -13   3  -7 7573.25 456.052   3
 -13  -3  -7 8050.35 621.090   5
 -13  -3  -8 1594.01 293.069   5
 -13   3  -8 1507.29 182.796   3
 -13   3  -9-80.4488 86.6782   3
 -13  -3  -9 149.695 113.470   5
 -13  -3 -10-105.321 80.4406   5
 -13  -3 -11 508.119 194.122   5
 -13  -3 -12 919.211 254.556   5
 -13  -3 -13 73.3841 122.840   5
  13  -5 -15 58.2363 111.568   4
  13  -5 -14 109.624 66.4092   4
  13  -5 -13 229.398 160.123   4
  13  -5 -12 264.386 177.912   4
  13  -5 -11 3678.65 485.378   4
 -13  -5  11 3731.87 446.551   1
  13  -5 -10 1184.60 273.754   4
 -13  -5  10 1370.95 271.365   1
  13  -5  -9 210.201 107.768   4
 -13  -5   9 156.403 55.7704   1
  13  -5  -8 211.462 120.323   4
 -13  -5   8 101.371 43.8069   1
 -13  -5   7 2167.43 320.187   1
 -13  -5   6 156.723 92.5801   1
 -13  -5   5 942.368 204.989   1
 -13  -5   4 545.589 167.529   1
 -13  -5   3 634.537 177.941   1
 -13  -5   2 875.333 197.775   1
 -13  -5   1 22.2693 43.7817   5
 -13  -5   1-72.0132 86.7296   1
 -13  -5   0 2485.54 272.864   5
 -13  -5   0 2507.56 345.193   1
 -13  -5  -1 1335.49 216.204   5
 -13  -5  -1 1199.39 254.701   1
 -13  -5  -2 6117.38 476.451   5
 -13  -5  -2 6372.84 578.284   1
 -13  -5  -3 1074.66 239.543   1
 -13  -5  -3 1127.67 216.821   5
 -13  -5  -4 1679.85 278.629   5
 -13  -5  -4 1560.15 301.841   1
 -13  -5  -5 585.781 177.968   1
 -13  -5  -5 735.057 193.348   5
 -13  -5  -6 1328.48 260.910   5
 -13  -5  -6 1312.16 296.242   1
 -13  -5  -7 71.0909 90.6274   1
 -13  -5  -7 34.6423 75.0439   5
 -13  -5  -8 115.448 114.669   5
 -13  -5  -8 74.4376 77.3349   1
 -13  -5  -9 194.337 97.6544   5
 -13  -5 -10 36.9170 58.0988   5
 -13  -5 -11-46.0598 73.6140   5
  13   7 -13 265.393 117.753   2
  13  -7 -12 169.220 128.910   4
  13  -7 -11 64.7704 142.935   4
 -13  -7  11 117.810 112.267   1
  13  -7 -10 219.651 131.079   4
 -13  -7  10 102.552 81.8539   1
  13  -7  -9 129.517 116.242   4
 -13  -7   9 80.4247 88.6641   1
  13  -7  -8 352.094 162.633   4
 -13  -7   8 508.137 174.601   1
  13  -7  -7 263.234 157.645   4
 -13  -7   7 247.088 118.718   1
 -13  -7   6 19.2102 78.7417   1
 -13  -7   5 0.92778 63.3303   1
 -13  -7   4 673.970 212.905   1
 -13  -7   3 109.848 123.596   1
 -13  -7   2 22.4837 63.4812   1
 -13  -7   1 319.083 130.561   1
 -13  -7   0 947.967 181.073   5
 -13  -7   0 972.183 245.474   1
 -13  -7  -1 1701.29 330.891   1
 -13  -7  -1 1523.20 247.838   5
 -13  -7  -2 2783.07 354.793   5
 -13  -7  -2 2639.30 409.989   1
 -13  -7  -3 1565.31 276.951   5
 -13  -7  -3 1763.02 345.465   1
 -13  -7  -4 627.633 172.642   5
 -13  -7  -4 849.750 235.756   1
 -13  -7  -5 25.1732 76.7475   1
 -13  -7  -5-56.6488 102.269   5
 -13  -7  -6 29.5035 65.7401   1
 -13  -7  -6-48.9037 67.3444   5
 -13  -7  -7 21.6341 42.5137   5
 -13  -7  -7 0.52497 63.4863   1
 -13  -7  -8-11.2809 116.713   1
 -13  -7  -8-84.3686 103.378   5
 -13  -7  -9 11.5948 84.5854   5
  13  -9  -8 44.3999 85.7448   4
  13  -9  -7-37.8557 96.2256   4
  13  -9  -6 24.2334 76.2500   4
  13  -9  -5 51.8762 126.522   4
 -13  -9   5-4.83096 72.5862   1
 -13  -9   4-37.5464 100.246   1
  13  -9  -4 61.2761 60.5347   4
 -13  -9   3-40.0913 84.6940   1
 -13  -9   2-123.527 60.7704   1
 -13  -9   1 79.6266 51.4630   1
 -13  -9   0-18.1626 51.1976   1
 -13  -9  -1 73.7701 73.6420   1
 -13  -9  -2 178.250 128.658   1
 -13  -9  -3 116.920 142.846   1
 -13  -9  -4 69.3460 127.884   1
  14   0 -18 33.2345 45.0429   4
  14   0 -17 47.5295 91.3004   4
  14   0 -16 6578.37 624.398   4
  14   0 -15 14.0055 87.1509   4
  14   0 -14 225.319 122.357   4
  14   0 -13-90.9593 100.880   4
  14   0 -12 4375.03 455.180   4
  14   0 -11 91.1841 57.9190   4
  14   0 -10 2948.73 349.671   4
  14   0  -9 33.6009 53.3038   4
 -14   0   9 488.672 84.5318   3
 -14   0   8 219.073 112.772   1
 -14   0   7-23.9040 48.8819   1
 -14   0   6 14487.0 651.548   1
 -14   0   5 71.8556 63.7605   1
 -14   0   4 924.551 152.991   1
 -14   0   3-49.2962 51.6248   1
 -14   0   2 14340.8 599.596   1
 -14   0   1-10.2121 45.4547   1
 -14   0   0 2228.78 240.317   1
 -14   0  -1-32.2932 73.0251   1
 -14   0  -2 2710.25 278.595   1
 -14   0  -3-1.27088 35.7242   1
 -14   0  -4 789.962 165.807   1
 -14   0  -5 105.305 100.884   1
 -14   0  -5-84.4193 83.4603   5
 -14   0  -6 18057.1 832.795   5
 -14   0  -7 74.2448 78.5781   5
 -14   0  -8 3421.37 383.910   5
 -14   0  -9 1850.25 228.791   3
 -14   0  -9 153.981 117.624   5
 -14   0 -10 5368.91 342.093   3
 -14   0 -10 5108.07 512.370   5
 -14   0 -11 79.5134 106.614   5
 -14   0 -11 1015.42 172.427   3
 -14   0 -12 4798.98 525.170   5
 -14   0 -12 4370.20 312.842   3
 -14   0 -13-87.8485 84.4040   5
 -14   0 -14 644.985 213.396   5
  14  -2 -17 2849.62 497.351   4
  14  -2 -16 487.058 201.378   4
  14  -2 -15 260.974 137.973   4
  14  -2 -14 376.881 170.741   4
  14   2 -14 385.741 131.049   4
  14  -2 -13 19.5788 58.9848   4
  14   2 -13 15.6991 26.3203   4
  14  -2 -12 2.89894 78.4984   4
  14   2 -12 28.5040 40.5771   4
  14  -2 -11 118.775 64.5874   4
  14   2 -11 140.680 54.8563   4
  14  -2 -10 1550.88 263.441   4
  14   2 -10 1635.45 216.421   4
 -14  -2  10 1700.87 274.229   1
  14   2  -9 2024.19 237.194   4
  14  -2  -9 2289.28 325.539   4
 -14  -2   9 2005.03 286.651   1
  14   2  -8 6906.34 418.024   4
 -14  -2   8 6883.40 516.032   1
  14   2  -7 3378.60 281.214   4
 -14  -2   7 3392.08 349.795   1
 -14   2   6 231.465 28.6456   3
 -14  -2   6 290.955 114.283   1
 -14  -2   5 22818.6 889.485   1
 -14   2   5 23367.2 590.066   3
 -14   2   5 23179.7 765.319   1
 -14  -2   4 284.115 95.7956   1
 -14   2   4 370.279 89.9788   1
 -14   2   4 402.966 83.6765   3
 -14  -2   3 2567.54 298.395   1
 -14   2   3 2810.31 217.625   3
 -14   2   3 2564.59 227.754   1
 -14   2   2 4464.13 285.234   1
 -14  -2   2 4119.03 383.115   1
 -14   2   2 4329.06 265.937   3
 -14  -2   1 532.264 134.928   1
 -14   2   1 569.948 98.9826   1
 -14   2   0 8538.01 374.012   1
 -14  -2   0 8469.45 527.835   1
 -14   2   0 8256.40 363.438   3
 -14   2  -1 557.444 99.3846   1
 -14  -2  -1 651.280 158.698   1
 -14  -2  -2 4914.28 392.423   5
 -14   2  -2 5697.82 316.365   3
 -14   2  -2 4830.27 301.909   1
 -14  -2  -2 4915.76 433.305   1
 -14   2  -3 7950.86 389.224   3
 -14  -2  -3 7712.03 510.660   5
 -14   2  -3 7976.17 410.727   1
 -14  -2  -3 7920.88 562.721   1
 -14  -2  -4 3591.09 392.045   1
 -14   2  -4 4378.28 301.620   3
 -14  -2  -4 3634.64 370.325   5
 -14   2  -4 3824.20 294.822   1
 -14  -2  -5 133.846 63.8128   5
 -14   2  -5 175.023 72.7304   1
 -14  -2  -5 144.110 95.5425   1
 -14   2  -6 4108.10 340.739   1
 -14   2  -6 4587.91 333.961   3
 -14  -2  -6 3662.42 393.088   5
 -14   2  -7 449.756 120.264   3
 -14  -2  -7 348.738 138.262   5
 -14   2  -8 131.262 91.1257   3
 -14  -2  -8-61.8908 54.4330   5
 -14   2  -9 526.322 121.073   3
 -14  -2  -9 363.884 157.594   5
 -14   2 -10-65.0428 71.3380   3
 -14  -2 -10 87.2169 121.783   5
 -14  -2 -11 72.8764 89.6266   5
 -14   2 -11-412.954 140.493   3
 -14   2 -12-372.390 110.859   3
 -14  -2 -12 267.928 133.088   5
 -14  -2 -13 213.655 116.824   5
  14  -4 -16 113.938 130.702   4
  14  -4 -15 265.446 123.037   4
  14  -4 -14 19.7579 88.1712   4
  14  -4 -13 1283.57 312.328   4
  14  -4 -12 868.688 234.629   4
 -14  -4  12 895.937 230.869   1
  14  -4 -11 389.754 167.226   4
 -14  -4  11 327.435 143.136   1
  14  -4 -10 1227.84 268.809   4
 -14  -4  10 1260.44 255.210   1
  14  -4  -9 28.8703 78.5622   4
 -14  -4   9 150.733 66.4165   1
 -14  -4   8 13.4799 46.2839   1
 -14  -4   7 8661.53 620.851   1
 -14  -4   6 7631.45 579.073   1
 -14  -4   5 13975.6 770.493   1
 -14  -4   4 22736.6 987.650   1
 -14  -4   3 20200.7 949.564   1
 -14  -4   2 2607.78 333.891   1
 -14  -4   1 6072.30 523.910   1
 -14  -4   0 4244.21 365.295   5
 -14  -4   0 3977.97 418.889   1
 -14  -4  -1 68.0594 75.5680   5
 -14  -4  -1 48.1910 66.7484   1
 -14  -4  -2 74.4076 79.8261   5
 -14  -4  -2 48.2999 79.5230   1
 -14  -4  -3 3283.05 356.964   5
 -14  -4  -3 3778.82 444.354   1
 -14  -4  -4 125.569 87.9039   5
 -14  -4  -4 132.638 54.4582   1
 -14  -4  -5 1691.84 312.664   1
 -14  -4  -5 1659.53 287.534   5
 -14  -4  -6 4221.89 503.634   1
 -14  -4  -6 4063.20 451.355   5
 -14  -4  -7 1963.96 358.615   1
 -14  -4  -7 1902.52 334.760   5
 -14  -4  -8 598.127 196.499   5
 -14  -4  -9 2005.81 349.703   5
 -14  -4 -10 1.12121 51.4317   5
 -14  -4 -11 191.480 161.885   5
 -14  -4 -12 1604.56 351.239   5
  14  -6 -13 560.225 218.716   4
  14  -6 -12 866.170 270.325   4
 -14  -6  12 846.082 226.381   1
  14  -6 -11 530.130 215.513   4
 -14  -6  11 656.397 198.344   1
  14  -6 -10 1618.13 337.505   4
 -14  -6  10 1553.28 293.557   1
  14  -6  -9 56.9562 95.1974   4
 -14  -6   9 127.724 100.476   1
  14  -6  -8 228.888 124.459   4
 -14  -6   8 257.395 107.146   1
 -14  -6   7 1424.42 278.899   1
 -14  -6   6 2664.39 381.135   1
 -14  -6   5 6853.92 602.226   1
 -14  -6   4 1750.36 312.143   1
 -14  -6   3 489.295 166.155   1
 -14  -6   2 223.693 106.490   1
 -14  -6   1-9.30646 73.8907   1
 -14  -6   0 1118.72 255.604   1
 -14  -6   0 1072.57 188.205   5
 -14  -6  -1 307.051 142.912   1
 -14  -6  -1 314.044 125.801   5
 -14  -6  -2 579.826 148.710   5
 -14  -6  -2 671.485 208.546   1
 -14  -6  -3 510.971 154.752   5
 -14  -6  -3 531.518 183.689   1
 -14  -6  -4 27.7362 78.8567   1
 -14  -6  -4 27.8278 59.8841   5
 -14  -6  -5 813.960 226.987   1
 -14  -6  -5 643.266 172.030   5
 -14  -6  -6 91.0336 74.1414   5
 -14  -6  -6-56.7467 81.4952   1
 -14  -6  -7 772.698 217.856   1
 -14  -6  -7 451.530 164.388   5
 -14  -6  -8 24.8920 116.523   1
 -14  -6  -8 99.5755 99.8210   5
 -14  -6  -9 136.579 126.120   5
 -14  -6  -9 70.7506 71.1501   1
  14  -8 -10 30.3149 107.234   4
 -14  -8  10 45.4080 42.0483   1
  14  -8  -9 109.685 109.110   4
 -14  -8   9 115.114 92.8910   1
  14  -8  -8 91.7457 67.2538   4
 -14  -8   8 37.7393 62.6149   1
  14  -8  -7 167.400 123.245   4
 -14  -8   7 228.360 135.459   1
  14  -8  -6-3.92983 65.4121   4
 -14  -8   6 100.379 119.398   1
 -14  -8   5 548.896 184.550   1
 -14  -8   4 504.078 195.343   1
 -14  -8   3 475.170 194.712   1
 -14  -8   2 47.8946 45.6699   1
 -14  -8   1-11.0827 95.8991   1
 -14  -8   0 256.241 147.135   1
 -14  -8  -1 48.8715 77.3952   1
 -14  -8  -2 165.186 119.806   1
 -14  -8  -3-79.0345 119.558   1
 -14  -8  -4-2.98340 52.8628   5
 -14  -8  -4 33.1304 85.1071   1
 -14  -8  -5-10.9460 66.6916   5
 -14  -8  -5-121.860 138.718   1
 -14  -8  -6 64.0012 68.9745   5
 -14  -8  -7-87.2386 89.4341   5
  15  -1 -18 42.1017 80.7512   4
  15   1 -17 98.6248 111.445   4
  15  -1 -17 135.971 150.314   4
  15   1 -16 16.9365 32.6587   4
  15  -1 -16 15.6493 68.4159   4
  15   1 -15 1632.21 290.045   4
  15  -1 -15 1785.68 355.813   4
  15  -1 -14 521.906 182.541   4
  15   1 -14 443.916 146.678   4
  15  -1 -13 21.5847 92.5890   4
  15   1 -13 24.2368 54.1273   4
  15   1 -12 503.811 151.331   4
  15  -1 -12 690.966 191.482   4
  15   1 -11-47.7615 63.9793   4
  15  -1 -11 2.18868 58.8692   4
  15   1 -10 1293.28 227.194   4
  15  -1 -10 1324.97 268.156   4
 -15  -1  10 1281.62 229.311   1
  15   1  -9 10.9438 33.3406   4
  15  -1  -9 34.7609 43.9800   4
 -15  -1   9 34.8413 33.6957   1
 -15   1   8 5603.43 236.378   3
  15   1  -8 5269.73 422.451   4
 -15  -1   8 4933.22 428.950   1
 -15   1   7 5598.63 261.903   3
 -15   1   7 5263.55 404.973   1
 -15  -1   7 4787.48 410.737   1
 -15   1   6 580.326 133.881   1
 -15  -1   6 549.377 138.749   1
 -15  -1   5 5488.74 433.834   1
 -15   1   5 5449.93 262.863   3
 -15   1   5 5381.38 384.879   1
 -15  -1   4 18539.9 782.606   1
 -15   1   4 16260.3 444.943   3
 -15   1   4 18087.9 677.022   1
 -15   1   3 7244.09 414.408   1
 -15  -1   3 7333.32 481.451   1
 -15   1   2 1404.87 177.837   1
 -15  -1   2 1604.70 220.611   1
 -15   1   1 13582.1 561.957   1
 -15  -1   1 13625.7 661.280   1
 -15  -1   0 88.8035 50.2180   1
 -15   1   0 128.029 50.2912   1
 -15  -1  -1 448.881 116.214   1
 -15   1  -1 499.287 108.565   1
 -15   1  -2 1832.10 215.011   1
 -15  -1  -2 2035.65 260.217   1
 -15   1  -3 8940.40 498.027   1
 -15  -1  -3 8953.11 571.845   1
 -15  -1  -4 1093.15 195.705   5
 -15   1  -4 1155.04 185.313   1
 -15  -1  -4 1093.48 213.096   1
 -15  -1  -5 15465.6 812.435   1
 -15  -1  -5 15435.2 769.409   5
 -15   1  -5 15431.9 543.097   3
 -15   1  -5 15222.5 710.602   1
 -15   1  -6 13659.2 701.263   1
 -15  -1  -6 13308.4 788.074   1
 -15  -1  -6 13249.3 750.092   5
 -15   1  -6 13197.9 535.275   3
 -15  -1  -7 1209.52 233.084   5
 -15   1  -7 2428.13 255.738   3
 -15   1  -8 1274.58 196.427   3
 -15  -1  -8 283.337 131.599   5
 -15   1  -9 2115.27 236.211   3
 -15  -1  -9 1011.22 233.058   5
 -15  -1 -10 172.901 116.534   5
 -15   1 -10 678.787 156.221   3
 -15  -1 -11-6.67550 65.7063   5
 -15   1 -11 155.863 84.2974   3
 -15  -1 -12 111.154 118.196   5
 -15   1 -12 12.2767 34.7582   3
 -15  -1 -13 479.363 202.243   5
  15  -3 -16 122.202 140.576   4
  15  -3 -15 53.5390 77.9030   4
  15  -3 -14-36.3285 77.7704   4
  15  -3 -13 326.016 150.223   4
  15  -3 -12 4089.20 510.464   4
  15  -3 -11 1122.37 258.868   4
 -15  -3  11 1222.09 250.325   1
  15   3 -10 3814.44 293.954   4
  15  -3 -10 3799.73 456.508   4
 -15  -3  10 3868.08 420.437   1
  15   3  -9 26.1909 30.4435   4
  15  -3  -9 80.4121 82.3088   4
 -15  -3   9 33.6036 59.6839   1
  15   3  -8 121.759 42.3258   4
 -15  -3   8 70.4283 62.9196   1
  15   3  -7 768.273 118.774   4
 -15  -3   7 756.897 194.712   1
 -15  -3   6 364.242 144.756   1
 -15  -3   5 460.408 151.427   1
 -15  -3   4 392.796 149.160   1
 -15   3   3 683.306 96.7167   3
 -15  -3   3 936.216 202.752   1
 -15   3   2 190.044 63.2884   1
 -15   3   2-35.6988 75.5276   3
 -15  -3   2 41.6480 57.7805   1
 -15   3   1 247.478 27.1504   3
 -15   3   1 434.431 83.9333   1
 -15  -3   1 383.819 117.446   1
 -15   3   0 1496.38 156.925   3
 -15  -3   0 1644.96 264.885   1
 -15   3   0 1797.38 157.760   1
 -15   3  -1 6532.51 305.016   1
 -15   3  -1 5754.01 340.709   3
 -15  -3  -1 6098.15 451.251   5
 -15  -3  -1 6064.89 514.501   1
 -15   3  -2 5212.07 268.657   1
 -15   3  -2 4485.00 308.994   3
 -15  -3  -2 4889.85 423.282   5
 -15  -3  -2 5110.86 477.508   1
 -15   3  -3 5586.90 294.494   1
 -15   3  -3 5402.65 352.738   3
 -15  -3  -3 5437.25 455.015   5
 -15  -3  -3 5771.04 525.967   1
 -15  -3  -4 89.7928 62.4592   5
 -15   3  -4 44.0698 61.2138   3
 -15  -3  -4 155.433 51.5326   1
 -15   3  -4 141.025 49.0398   1
 -15  -3  -5 2382.64 362.291   1
 -15   3  -5 2226.45 241.624   3
 -15  -3  -5 2351.26 321.612   5
 -15  -3  -6 58.5026 79.0389   1
 -15  -3  -6 41.9089 76.1860   5
 -15   3  -6-117.567 93.8843   3
 -15   3  -7 949.616 165.668   3
 -15  -3  -7 1337.11 268.852   5
 -15  -3  -7 1255.95 273.105   1
 -15   3  -8-390.309 150.079   3
 -15  -3  -8 125.475 88.4421   5
 -15   3  -9-100.239 124.404   3
 -15  -3  -9 325.365 142.206   5
 -15  -3 -10 469.636 174.225   5
 -15  -3 -11 944.519 234.098   5
 -15  -3 -12 255.915 144.362   5
  15  -5 -14 96.4947 110.700   4
  15  -5 -13 216.321 150.525   4
  15  -5 -12 746.182 234.690   4
 -15  -5  12 531.477 186.000   1
  15  -5 -11 114.705 105.981   4
 -15  -5  11-0.73462 52.9356   1
  15  -5 -10 625.360 208.834   4
 -15  -5  10 562.036 178.217   1
  15  -5  -9 1674.80 309.713   4
 -15  -5   9 1663.37 300.012   1
 -15  -5   8 599.128 177.957   1
 -15  -5   7 2105.95 334.589   1
 -15  -5   6 614.984 179.996   1
 -15  -5   5 125.727 112.876   1
 -15  -5   4 2082.07 319.940   1
 -15  -5   3 83.7986 62.6980   1
 -15  -5   2 666.463 181.525   1
 -15  -5   1 44.3038 41.6318   1
 -15  -5   0 5673.34 434.281   5
 -15  -5   0 6018.76 569.386   1
 -15  -5  -1 1965.91 272.106   5
 -15  -5  -1 2198.26 348.673   1
 -15  -5  -2 8566.81 604.458   5
 -15  -5  -2 8727.41 715.135   1
 -15  -5  -3 3901.91 418.762   5
 -15  -5  -3 3752.90 473.098   1
 -15  -5  -4 92.3944 83.8791   1
 -15  -5  -4 55.2409 84.7540   5
 -15  -5  -5 1280.55 254.136   5
 -15  -5  -5 1208.45 287.833   1
 -15  -5  -6 3646.16 457.105   5
 -15  -5  -6 3952.32 526.093   1
 -15  -5  -7 1759.35 355.971   1
 -15  -5  -7 1854.24 341.305   5
 -15  -5  -8 86.2145 88.6703   5
 -15  -5  -8-0.15708 66.6345   1
 -15  -5  -9 91.2382 113.038   1
 -15  -5  -9 76.6150 38.3581   5
 -15  -5 -10-89.7479 122.696   1
 -15  -5 -10 56.1719 78.1185   5
 -15  -7  12 141.298 132.426   1
  15  -7 -11 156.066 152.914   4
 -15  -7  11 144.013 102.514   1
  15  -7 -10 101.376 90.2372   4
 -15  -7  10 102.786 90.6394   1
  15  -7  -9-78.3852 101.121   4
 -15  -7   9 138.987 107.227   1
  15  -7  -8 78.0660 110.352   4
 -15  -7   8 152.036 108.688   1
 -15  -7   7-73.7253 88.7475   1
 -15  -7   6 249.622 139.832   1
 -15  -7   5 356.926 140.735   1
 -15  -7   4 25.9390 39.4975   1
 -15  -7   3 6.45843 42.6053   1
 -15  -7   2 64.1155 69.7075   1
 -15  -7   1 227.066 155.873   1
 -15  -7   0-0.69501 44.4741   1
 -15  -7  -1 674.204 206.693   1
 -15  -7  -1 553.565 151.454   5
 -15  -7  -2 66.8630 132.614   1
 -15  -7  -2 3.76496 73.7691   5
 -15  -7  -3 315.553 132.976   5
 -15  -7  -3 293.951 121.765   1
 -15  -7  -4 84.9510 93.8351   5
 -15  -7  -4-68.0800 75.0123   1
 -15  -7  -5-90.0536 60.7480   5
 -15  -7  -5 44.7623 90.1701   1
 -15  -7  -6-81.1291 111.265   1
 -15  -7  -6-60.1936 90.1029   5
 -15  -7  -7 202.060 161.012   1
 -15  -7  -7-36.5618 42.8888   5
 -15  -7  -8 330.620 145.682   5
  15  -9  -6 1.43987 48.8305   4
 -15  -9   6 8.51358 47.8004   1
 -15  -9   5 30.7510 82.6537   1
  15  -9  -5 101.804 118.145   4
 -15  -9   4 125.941 104.321   1
 -15  -9   3-34.4247 76.9176   1
 -15  -9   2 78.2960 77.4712   1
 -15  -9   1-48.3845 58.4771   1
 -15  -9   0-7.54741 83.5076   1
 -15  -9  -1 204.892 128.647   1
  16   0 -18 3031.13 449.982   4
  16   0 -17-19.0597 56.0472   4
  16   0 -16 37.8604 76.1185   4
  16   0 -15 100.381 84.3138   4
  16   0 -14 108.508 55.2306   4
  16   0 -13-83.2791 90.1313   4
  16   0 -12-42.3238 87.7823   4
  16   0 -11 28.2726 48.5870   4
  16   0 -10 5549.56 507.061   4
  16   0  -9 6.50772 65.1258   4
 -16   0   9 56.9910 55.3993   1
 -16   0   8 22067.9 890.223   1
 -16   0   7-76.0514 75.0268   1
 -16   0   6 12231.2 632.059   1
 -16   0   5 69.3137 73.1433   1
 -16   0   4 8724.84 518.263   1
 -16   0   3 0.48035 40.6591   1
 -16   0   2 10884.4 574.816   1
 -16   0   1-72.2132 76.8900   1
 -16   0   0 4600.46 375.773   1
 -16   0  -1-10.1695 45.7912   1
 -16   0  -2 8109.21 516.903   1
 -16   0  -3-22.8839 62.1603   1
 -16   0  -4 1391.31 222.155   1
 -16   0  -5-92.2323 82.6568   1
 -16   0  -6 4645.97 452.580   1
 -16   0  -7 30.4846 51.9979   1
 -16   0  -8 342.763 136.233   5
 -16   0  -9 1940.54 232.857   3
 -16   0  -9-126.652 106.693   5
 -16   0 -10 1257.61 191.954   3
 -16   0 -10 27.6174 62.0600   5
 -16   0 -11-54.1625 77.2870   5
 -16   0 -11 1070.01 178.979   3
 -16   0 -12 1098.72 182.568   3
 -16   0 -12 542.876 185.415   5
 -16   0 -13 84.7720 112.950   5
  16  -2 -17 2131.17 425.361   4
  16  -2 -16 7.96402 109.264   4
  16  -2 -15 751.006 226.776   4
  16  -2 -14 28.8373 55.6636   4
  16  -2 -13 38.0182 52.1796   4
  16   2 -13 68.3667 80.7765   4
  16  -2 -12 594.543 192.700   4
  16   2 -12 566.146 147.874   4
  16   2 -11 1922.71 257.493   4
  16  -2 -11 2159.02 358.898   4
 -16  -2  11 2038.69 325.572   1
  16   2 -10 8.06010 21.0161   4
  16  -2 -10-7.10928 71.9070   4
 -16  -2  10-29.4019 43.2044   1
  16   2  -9 110.881 61.5365   4
 -16  -2   9 146.328 99.1051   1
  16   2  -8 2382.71 264.005   4
 -16  -2   8 2671.26 337.531   1
 -16  -2   7 13266.6 726.708   1
 -16   2   7 13755.8 451.785   3
 -16  -2   6 6987.90 533.321   1
 -16   2   6 6891.39 333.628   3
 -16  -2   5 35774.6 1181.59   1
 -16   2   5 35108.8 783.114   3
 -16   2   5 36217.3 991.829   1
 -16  -2   4 24778.8 969.855   1
 -16   2   4 23096.5 639.248   3
 -16   2   4 24646.4 775.537   1
 -16  -2   3 18487.2 838.507   1
 -16   2   3 18037.0 564.354   3
 -16   2   3 17969.7 650.358   1
 -16   2   2 13984.3 548.756   1
 -16  -2   2 14008.7 730.292   1
 -16   2   2 13358.1 471.743   3
 -16   2   1 701.681 110.424   1
 -16  -2   1 611.239 145.190   1
 -16   2   0 597.626 117.516   1
 -16  -2   0 525.052 141.352   1
 -16   2  -1 418.663 89.2397   1
 -16  -2  -1 299.105 115.010   1
 -16  -2  -2 46.3564 63.8523   1
 -16   2  -2 66.5852 30.5943   1
 -16  -2  -3 3147.27 349.301   5
 -16   2  -3 3625.14 282.559   3
 -16   2  -3 3396.20 285.983   1
 -16  -2  -3 3219.36 381.222   1
 -16  -2  -4 527.009 155.336   5
 -16   2  -4 456.160 113.760   1
 -16  -2  -4 459.656 155.438   1
 -16  -2  -5 2103.97 304.845   5
 -16   2  -5 2662.82 260.164   3
 -16   2  -5 2362.01 261.894   1
 -16  -2  -5 2211.63 341.742   1
 -16  -2  -6 1286.59 280.108   1
 -16   2  -6 1830.69 234.187   3
 -16  -2  -6 1376.35 247.465   5
 -16   2  -6 1296.53 199.163   1
 -16  -2  -7 918.368 217.684   5
 -16   2  -7 1013.08 171.587   3
 -16  -2  -7 708.857 207.080   1
 -16   2  -7 912.175 179.288   1
 -16   2  -8 1035.14 198.648   1
 -16   2  -8 1279.44 194.786   3
 -16  -2  -8 1104.65 245.284   5
 -16  -2  -9 1394.48 281.136   5
 -16   2  -9 914.844 188.009   3
 -16  -2 -10 53.7195 54.8557   5
 -16   2 -10-75.1823 85.3132   3
 -16   2 -11 1979.32 249.959   3
 -16  -2 -11 2554.27 401.005   5
 -16   2 -12-367.799 147.124   3
 -16  -2 -12 173.339 141.970   5
  16  -4 -15 440.327 193.830   4
  16  -4 -14-36.4521 100.795   4
  16  -4 -13 163.052 145.140   4
  16  -4 -12 118.203 95.2239   4
 -16  -4  12 92.1818 81.2907   1
  16  -4 -11 228.397 134.455   4
 -16  -4  11 398.656 159.551   1
  16  -4 -10 522.095 179.405   4
 -16  -4  10 437.379 153.204   1
 -16  -4   9 1231.79 257.159   1
 -16  -4   8 87.0851 57.5185   1
 -16  -4   7 2673.89 360.887   1
 -16  -4   6 12072.2 778.823   1
 -16  -4   5 2801.04 374.775   1
 -16  -4   4 4879.36 484.994   1
 -16  -4   3 49.1879 46.8769   1
 -16  -4   2 57.9763 67.0441   1
 -16  -4   1 1685.27 289.342   1
 -16  -4   0 55.8116 108.181   1
 -16  -4  -1 962.345 199.332   5
 -16  -4  -1 1288.46 264.991   1
 -16  -4  -2 21.4680 53.6300   5
 -16  -4  -2 81.9541 102.391   1
 -16  -4  -3 2480.92 327.981   5
 -16  -4  -3 2738.24 390.471   1
 -16  -4  -4 74.0910 102.523   1
 -16  -4  -4 289.878 131.040   5
 -16  -4  -5 1968.44 311.176   5
 -16  -4  -5 2030.06 360.523   1
 -16  -4  -6-19.1682 86.9809   1
 -16  -4  -6-22.7836 66.7888   5
 -16  -4  -7 75.8579 76.0112   5
 -16  -4  -7 83.7529 157.079   1
 -16  -4  -8 53.3103 117.160   1
 -16  -4  -8-239.543 149.045   5
 -16  -4  -9-20.4978 102.215   5
 -16  -4  -9-54.0237 115.759   1
 -16  -4 -10 104.864 83.1601   5
 -16  -4 -10 35.4980 59.4478   1
 -16  -4 -11-63.3915 56.2590   1
  16  -6 -13 719.668 268.532   4
  16  -6 -12 123.168 118.099   4
 -16  -6  12 50.5951 83.6558   1
  16  -6 -11 753.730 238.384   4
 -16  -6  11 1059.73 254.339   1
  16  -6 -10-25.4551 83.6626   4
 -16  -6  10-0.59032 47.5769   1
  16  -6  -9-239.264 142.018   4
 -16  -6   9-2.61428 43.4062   1
 -16  -6   8 1142.13 268.590   1
 -16  -6   7 146.223 111.759   1
 -16  -6   6 655.771 195.442   1
 -16  -6   5 1304.77 263.769   1
 -16  -6   4 1900.11 330.497   1
 -16  -6   3 626.067 197.910   1
 -16  -6   2 371.637 142.713   1
 -16  -6   1 1849.96 336.545   1
 -16  -6   0 13.7836 56.5039   1
 -16  -6  -1 96.7901 76.0277   5
 -16  -6  -1 91.6190 92.4972   1
 -16  -6  -2 1234.61 236.966   5
 -16  -6  -2 1406.00 298.792   1
 -16  -6  -3 81.5970 95.8382   5
 -16  -6  -3-2.32291 83.2750   1
 -16  -6  -4 843.036 214.443   5
 -16  -6  -4 746.149 230.634   1
 -16  -6  -5 1388.81 322.515   1
 -16  -6  -5 1095.48 256.921   5
 -16  -6  -6 1166.28 300.349   1
 -16  -6  -6 1107.68 254.383   5
 -16  -6  -7 190.296 130.217   5
 -16  -6  -7 253.911 171.115   1
 -16  -6  -8 1221.29 300.066   5
 -16  -6  -8 1157.72 314.757   1
 -16  -8  10 126.085 135.547   1
  16  -8  -9 329.260 167.084   4
 -16  -8   9 448.992 186.635   1
  16  -8  -8-56.6433 94.3124   4
 -16  -8   8 93.3243 90.7793   1
  16  -8  -7 55.2712 89.6405   4
 -16  -8   7 75.9059 87.6647   1
 -16  -8   6 91.9751 106.531   1
 -16  -8   5 135.731 121.335   1
 -16  -8   4 161.832 93.5539   1
 -16  -8   3-103.474 92.0298   1
 -16  -8   2 83.2898 120.326   1
 -16  -8   1 377.436 192.524   1
 -16  -8   0 103.317 107.482   1
 -16  -8  -1 120.427 101.070   1
 -16  -8  -2 244.320 148.483   1
 -16  -8  -3 154.805 118.951   1
 -16  -8  -4 98.8167 98.8510   1
 -16  -8  -5 58.2381 80.3192   5
 -16  -8  -6 758.595 230.221   5
  17  -1 -17 228.982 123.026   4
  17   1 -16 96.3971 84.5095   4
  17  -1 -16-79.5088 108.735   4
  17  -1 -15 183.498 45.9201   4
  17   1 -15 105.985 61.3831   4
  17  -1 -14-45.0817 100.144   4
  17   1 -14-9.77634 36.1795   4
  17   1 -13 583.615 176.406   4
  17  -1 -13 561.744 181.644   4
  17   1 -12 931.596 203.243   4
  17  -1 -12 999.978 248.300   4
  17   1 -11 5059.11 468.450   4
  17  -1 -11 5547.42 567.420   4
  17   1 -10 742.979 167.944   4
  17  -1 -10 802.694 210.008   4
 -17  -1  10 863.164 205.421   1
  17   1  -9 835.370 184.113   4
 -17  -1   9 811.763 189.677   1
 -17   1   9 835.796 81.2437   3
 -17   1   8 1174.43 128.496   3
 -17  -1   8 856.896 196.297   1
 -17   1   8 793.108 160.648   1
 -17   1   7 5784.15 286.794   3
 -17   1   7 5307.02 425.234   1
 -17  -1   7 5260.69 453.993   1
 -17   1   6 393.410 96.1272   1
 -17  -1   6 410.309 138.271   1
 -17   1   5 552.006 125.985   1
 -17  -1   5 578.825 158.182   1
 -17   1   4 7640.50 467.672   1
 -17  -1   4 8150.30 548.405   1
 -17   1   4 7850.64 340.606   3
 -17   1   3 3285.04 304.975   1
 -17  -1   3 3505.45 352.657   1
 -17   1   2 5883.95 395.893   1
 -17  -1   2 6363.34 479.275   1
 -17   1   1 721.866 139.517   1
 -17  -1   1 655.567 146.318   1
 -17   1   0 5795.53 407.658   1
 -17  -1   0 5729.42 459.496   1
 -17   1  -1 10166.5 548.144   1
 -17  -1  -1 10061.2 609.968   1
 -17   1  -2 1913.30 235.257   1
 -17  -1  -2 2046.24 284.088   1
 -17   1  -3 8441.76 516.399   1
 -17  -1  -3 8108.33 583.073   1
 -17  -1  -4 419.385 112.847   1
 -17   1  -4 384.193 88.6351   1
 -17   1  -5 1351.01 221.187   1
 -17  -1  -5 1406.67 240.584   1
 -17  -1  -6 361.496 132.750   5
 -17  -1  -6 107.168 58.2450   1
 -17   1  -6 207.295 99.7674   1
 -17   1  -7 78.3898 49.5149   1
 -17  -1  -7 48.6934 50.9461   5
 -17  -1  -7 20.0605 44.6875   1
 -17  -1  -8 48.3050 76.8750   5
 -17  -1  -8 65.8473 96.1189   1
 -17  -1  -9-65.0124 77.3425   5
 -17  -1  -9-25.2131 52.9774   1
 -17   1  -9-13.1551 48.3383   1
 -17   1 -10 115.321 86.7667   1
 -17  -1 -10 164.197 122.245   5
 -17  -1 -11 90.3118 63.5853   5
 -17   1 -11 226.279 106.104   3
 -17  -1 -12 370.937 183.509   5
 -17   1 -12-129.466 78.6342   3
  17  -3 -16 1456.63 363.604   4
  17  -3 -15 116.750 134.430   4
  17  -3 -14 1306.12 328.931   4
  17  -3 -13 92.3817 62.8560   4
  17  -3 -12 127.750 115.316   4
 -17  -3  12 47.5053 86.6767   1
  17  -3 -11 1204.38 284.145   4
 -17  -3  11 1117.20 246.481   1
  17  -3 -10 336.874 148.964   4
 -17  -3  10 154.649 97.9529   1
 -17  -3   9 2292.15 331.747   1
  17   3  -8 1599.40 183.370   4
 -17  -3   8 1834.23 300.355   1
  17   3  -7 361.033 93.0352   4
 -17  -3   7 419.496 150.163   1
 -17  -3   6 23.5198 64.3440   1
 -17  -3   5 7275.24 571.470   1
 -17  -3   4-12.5414 35.9203   1
 -17   3   4-194.242 103.583   3
 -17   3   3 34.0134 33.3382   1
 -17   3   3-126.271 73.2267   3
 -17  -3   3-27.1009 87.0637   1
 -17   3   2-15.2940 15.7197   1
 -17   3   2 17.4694 59.9491   3
 -17  -3   2-59.1138 82.8826   1
 -17   3   1 3278.58 247.446   3
 -17  -3   1 2940.49 363.290   1
 -17   3   1 3255.22 247.534   1
 -17   3   0 2455.54 218.006   3
 -17  -3   0 2431.12 346.085   1
 -17   3   0 2515.74 207.703   1
 -17   3  -1 12278.7 469.557   1
 -17   3  -1 10667.0 505.053   3
 -17  -3  -1 11759.4 741.862   1
 -17   3  -2 9371.69 403.199   1
 -17   3  -2 8523.72 455.330   3
 -17  -3  -2 9829.44 697.833   1
 -17  -3  -3 763.655 191.547   5
 -17   3  -3 626.271 122.441   3
 -17  -3  -3 656.521 184.772   1
 -17   3  -4 3994.34 308.941   3
 -17  -3  -4 3447.83 398.327   5
 -17  -3  -4 3445.00 443.267   1
 -17   3  -5 9125.95 498.944   3
 -17  -3  -5 9022.96 662.111   5
 -17  -3  -5 9378.53 755.375   1
 -17   3  -6 1859.12 220.366   3
 -17  -3  -6 2176.97 343.178   5
 -17  -3  -6 2296.40 372.707   1
 -17  -3  -7 43.5860 87.6042   1
 -17  -3  -7 10.2916 78.5033   5
 -17  -3  -8-74.8164 93.8558   5
 -17  -3  -8 120.461 118.020   1
 -17   3  -9-104.724 95.8623   3
 -17  -3  -9 351.890 150.319   5
 -17  -3  -9 392.089 155.605   1
 -17  -3 -10 60.6508 51.2539   5
 -17  -3 -10 53.1663 94.4688   1
 -17  -3 -11 473.775 231.705   1
 -17  -3 -11 385.026 185.727   5
  17  -5 -14 542.100 207.782   4
  17  -5 -13 191.612 139.687   4
 -17  -5  13 14.9733 51.7814   1
  17  -5 -12 512.707 217.247   4
 -17  -5  12 612.549 203.159   1
  17  -5 -11 150.208 81.7713   4
 -17  -5  11 112.212 106.117   1
  17  -5 -10 229.985 100.789   4
 -17  -5  10 277.895 139.977   1
  17  -5  -9-42.3503 67.0036   4
 -17  -5   9 47.2572 91.2243   1
 -17  -5   8 6.35464 53.5190   1
 -17  -5   7-10.6051 71.3803   1
 -17  -5   6-15.5732 62.5839   1
 -17  -5   5-22.9606 63.1249   1
 -17  -5   4 105.736 82.4213   1
 -17  -5   3 176.683 102.116   1
 -17  -5   2 40.1387 85.5462   1
 -17  -5   1 118.328 101.480   1
 -17  -5   0 951.316 250.834   1
 -17  -5  -1 671.446 193.532   1
 -17  -5  -1 549.320 127.456   5
 -17  -5  -2 540.634 167.100   5
 -17  -5  -2 595.475 180.336   1
 -17  -5  -3 13.3628 72.7968   5
 -17  -5  -3 82.5645 69.4847   1
 -17  -5  -4-14.7911 63.3734   5
 -17  -5  -4 85.3025 114.488   1
 -17  -5  -5 134.784 127.451   1
 -17  -5  -5 125.420 101.861   5
 -17  -5  -6 221.947 154.388   1
 -17  -5  -6 139.047 58.9547   5
 -17  -5  -7 434.280 180.585   5
 -17  -5  -7 536.361 205.294   1
 -17  -5  -8 325.148 160.505   5
 -17  -5  -8 465.939 204.685   1
 -17  -5  -9 78.3296 119.806   1
 -17  -5  -9 149.556 131.521   5
 -17  -7  12 130.775 91.6096   1
 -17  -7  11 146.155 92.3098   1
  17  -7 -10 120.739 116.769   4
 -17  -7  10 263.313 165.784   1
  17  -7  -9 22.6373 66.9238   4
 -17  -7   9 42.2133 49.5394   1
  17  -7  -8 198.700 164.862   4
 -17  -7   8 287.414 110.462   1
 -17  -7   7 94.1968 112.130   1
 -17  -7   6 131.414 121.226   1
 -17  -7   5-3.70562 76.9269   1
 -17  -7   4 493.133 201.435   1
 -17  -7   3 315.942 154.086   1
 -17  -7   2 3.41150 79.7789   1
 -17  -7   1 279.626 152.077   1
 -17  -7   0 10.5365 82.2241   1
 -17  -7  -1 418.894 179.588   1
 -17  -7  -1 412.861 137.393   5
 -17  -7  -2 49.2961 97.5812   1
 -17  -7  -2-13.6200 52.2775   5
 -17  -7  -3 32.0023 80.0100   1
 -17  -7  -3 176.562 130.308   5
 -17  -7  -4 212.223 121.135   5
 -17  -7  -4 362.644 204.477   1
 -17  -7  -5 692.967 234.478   5
 -17  -7  -5 651.854 268.874   1
 -17  -7  -6 960.711 266.187   5
 -17  -7  -7 110.194 85.3110   5
  18   0 -17 40.7574 39.1432   4
  18   0 -16 855.128 237.244   4
  18   0 -15-31.9986 50.7422   4
  18   0 -14 320.124 140.361   4
  18   0 -13 6.91065 60.4513   4
  18   0 -12 421.622 165.815   4
  18   0 -11 71.9490 57.9964   4
  18   0 -10 507.446 151.947   4
 -18   0   9-91.3851 105.096   1
 -18   0   9 1198.55 141.427   3
 -18   0   8 13870.6 736.534   1
 -18   0   7-3.77789 35.1103   1
 -18   0   6 57481.6 1429.75   1
 -18   0   5 53.8118 90.3704   1
 -18   0   4 97650.6 1868.45   1
 -18   0   3-23.5059 41.2198   1
 -18   0   2 9894.04 583.572   1
 -18   0   1-48.8097 64.6449   1
 -18   0   0 4563.67 406.576   1
 -18   0  -1-26.0431 68.9152   1
 -18   0  -2 2861.93 326.846   1
 -18   0  -3 72.0426 83.0825   1
 -18   0  -4 21.6898 62.7615   1
 -18   0  -5-7.03231 34.9491   1
 -18   0  -6 50.7290 75.8390   1
 -18   0  -7 11.4831 66.6959   1
 -18   0  -8 1783.09 323.799   1
 -18   0  -8 3549.23 304.584   3
 -18   0  -9 1797.21 232.821   3
 -18   0  -9 80.7459 91.9789   1
 -18   0 -10 2048.89 249.262   3
 -18   0 -10 947.483 223.132   1
 -18   0 -11 954.762 181.840   3
 -18   0 -11 80.9850 90.3553   1
 -18   0 -12 4627.75 371.764   3
  18  -2 -17 196.766 114.368   4
  18  -2 -16 45.7466 85.6414   4
  18  -2 -15 173.211 118.077   4
  18  -2 -14 65.6961 118.840   4
  18  -2 -13 168.672 135.392   4
  18   2 -12 64.4691 65.8085   4
  18  -2 -12 7.02829 55.6322   4
  18  -2 -11 1479.62 305.600   4
  18   2 -11 1231.43 209.633   4
 -18  -2  11 1430.75 282.826   1
  18   2 -10-17.9126 29.1188   4
  18  -2 -10 7.37193 49.9719   4
 -18  -2  10-0.68786 59.0332   1
  18   2  -9 6453.26 457.717   4
 -18  -2   9 7155.56 592.101   1
 -18  -2   8 3513.95 402.379   1
 -18  -2   7 6368.47 530.777   1
 -18   2   7 6581.16 338.778   3
 -18  -2   6 3064.36 376.757   1
 -18   2   6 3155.72 227.332   3
 -18   2   6 3161.60 324.424   1
 -18  -2   5 12951.5 750.481   1
 -18   2   5 12974.3 502.645   3
 -18   2   5 12646.1 612.060   1
 -18  -2   4 565.355 166.839   1
 -18   2   4 413.917 117.184   1
 -18  -2   3 1830.36 276.022   1
 -18   2   3 1761.21 217.802   1
 -18  -2   2 241.522 80.4191   1
 -18   2   2 308.578 89.4242   1
 -18   2   1 3933.41 310.410   1
 -18  -2   1 3445.63 392.874   1
 -18   2   1 4373.22 288.145   3
 -18   2   0 46.1355 45.2934   1
 -18  -2   0 73.6657 77.8900   1
 -18   2  -1 1074.22 164.767   1
 -18  -2  -1 1008.41 212.233   1
 -18   2  -1 1454.40 190.154   3
 -18   2  -2 1493.62 199.018   1
 -18   2  -2 1617.49 207.666   3
 -18  -2  -2 1429.03 252.223   1
 -18   2  -3 1462.69 202.397   3
 -18   2  -3 870.122 154.031   1
 -18  -2  -3 965.693 201.650   1
 -18  -2  -4-30.9759 100.322   1
 -18   2  -4 21.6588 35.7979   1
 -18   2  -5 1978.63 211.119   3
 -18  -2  -5 1802.15 287.050   5
 -18   2  -5 1822.61 241.358   1
 -18  -2  -5 1853.36 323.181   1
 -18  -2  -6 79.3274 91.0047   5
 -18   2  -6 257.034 106.937   3
 -18  -2  -6 182.602 140.954   1
 -18  -2  -7-37.4704 80.4746   1
 -18  -2  -7 5.76888 44.9520   5
 -18   2  -8 99.0269 70.3541   3
 -18  -2  -8 100.440 71.6623   5
 -18  -2  -8 261.491 160.767   1
 -18  -2  -9 37.9919 73.7010   1
 -18  -2  -9-18.7806 76.6019   5
 -18   2  -9-23.1899 52.9258   3
 -18   2 -10-109.612 89.2365   3
 -18  -2 -10 29.7144 52.0587   1
 -18  -2 -10 26.0623 68.4344   5
 -18  -2 -11 28.5368 98.9780   1
 -18  -2 -11-2.33226 66.6779   5
 -18   2 -12-335.846 165.473   3
  18  -4 -15 163.862 131.955   4
  18  -4 -14 81.0724 120.562   4
  18  -4 -13-11.0624 78.3488   4
 -18  -4  13 161.544 52.9929   1
  18  -4 -12 2198.66 412.027   4
 -18  -4  12 2188.07 367.297   1
  18  -4 -11-46.3060 88.3041   4
 -18  -4  11-65.8840 96.2498   1
  18  -4 -10 32.9213 64.6130   4
 -18  -4  10 315.050 152.041   1
 -18  -4   9 1107.81 258.619   1
 -18  -4   8 892.747 222.371   1
 -18  -4   7 185.966 100.549   1
 -18  -4   6 3256.45 411.910   1
 -18  -4   5 1191.67 264.873   1
 -18  -4   4 5277.60 530.550   1
 -18  -4   3 990.714 228.884   1
 -18  -4   2 1158.12 259.386   1
 -18  -4   1 223.727 106.971   1
 -18  -4   0 565.451 173.700   1
 -18  -4  -1 592.611 172.763   1
 -18   4  -2 1415.22 213.595   3
 -18  -4  -2 2014.88 348.066   1
 -18  -4  -3 147.629 82.2411   5
 -18  -4  -3 406.081 136.392   1
 -18  -4  -4 276.260 133.245   5
 -18  -4  -4 268.023 142.587   1
 -18  -4  -5 164.446 103.503   1
 -18  -4  -5 388.184 166.601   5
 -18  -4  -6 376.963 153.977   5
 -18  -4  -6 197.020 160.645   1
 -18  -4  -7 1177.71 268.657   5
 -18  -4  -7 1321.03 317.149   1
 -18  -4  -8 295.859 154.590   5
 -18  -4  -8 325.718 170.133   1
 -18  -4  -9 35.3891 111.353   1
 -18  -4  -9-51.4345 83.5101   5
 -18  -6  13 338.711 178.698   1
  18  -6 -12 79.3412 52.5527   4
 -18  -6  12 152.358 106.536   1
  18  -6 -11-167.866 113.354   4
 -18  -6  11-73.3781 94.7221   1
  18  -6 -10 160.474 112.112   4
 -18  -6  10 193.903 117.421   1
  18  -6  -9 257.197 151.527   4
 -18  -6   9 271.638 158.686   1
 -18  -6   8 342.871 148.386   1
 -18  -6   7 205.976 140.399   1
 -18  -6   6 315.035 153.629   1
 -18  -6   5 238.508 116.666   1
 -18  -6   4 124.995 70.7039   1
 -18  -6   3 33.5798 63.6196   1
 -18  -6   2 319.854 156.869   1
 -18  -6   1-48.1784 79.0417   1
 -18  -6   0 225.015 139.801   1
 -18  -6  -1 30.4002 74.3868   1
 -18  -6  -2 183.464 105.774   1
 -18  -6  -2-17.7291 58.5476   5
 -18  -6  -3 327.544 144.410   5
 -18  -6  -3 393.752 179.062   1
 -18  -6  -4 326.488 137.530   5
 -18  -6  -4 400.637 199.688   1
 -18  -6  -5 58.8032 83.1624   5
 -18  -6  -5 206.424 170.328   1
 -18  -6  -6 1635.36 332.488   5
 -18  -6  -6 1591.73 357.011   1
 -18  -6  -7 990.639 271.668   5
 -18  -8   8 133.989 106.438   1
  18  -8  -7-48.0961 58.5022   4
 -18  -8   7-39.6784 66.3718   1
 -18  -8   6 32.2787 87.2872   1
 -18  -8   5-74.7250 69.5520   1
 -18  -8   4-32.3543 64.8677   1
 -18  -8   3 111.566 82.8030   1
 -18  -8   2 268.842 162.610   1
 -18  -8   1-21.0027 92.2261   1
 -18  -8   0 295.808 159.723   1
 -18  -8  -1 0.44485 112.758   1
  19  -1 -17 141.250 97.6591   4
  19  -1 -16 962.737 270.923   4
  19  -1 -15 483.765 190.592   4
  19   1 -14 246.115 112.874   4
  19  -1 -14 386.132 181.825   4
  19   1 -13 191.003 112.771   4
  19  -1 -13 184.556 110.480   4
  19   1 -12 3423.31 399.080   4
  19  -1 -12 3917.79 514.186   4
  19   1 -11 461.827 148.616   4
  19  -1 -11 489.045 195.525   4
 -19  -1  11 579.641 152.882   1
  19   1 -10-35.2833 56.6435   4
  19  -1 -10 60.7441 63.6269   4
 -19  -1  10 46.3849 87.6469   1
 -19   1   9 2069.77 160.464   3
 -19  -1   9 1775.68 288.254   1
 -19   1   8 4056.07 259.611   3
 -19   1   8 3483.81 382.844   1
 -19  -1   8 3541.55 399.157   1
 -19   1   7 35.2308 62.4123   1
 -19  -1   7 14.2985 43.9401   1
 -19  -1   6 938.492 210.833   1
 -19   1   6 978.902 188.163   1
 -19  -1   5 2365.32 325.714   1
 -19   1   5 2533.49 296.591   1
 -19  -1   4 10.4902 55.1144   1
 -19   1   4-61.6825 49.5347   1
 -19  -1   3 105.765 103.802   1
 -19   1   3 23.0078 34.3305   1
 -19   1   2 1448.66 212.503   1
 -19  -1   2 1340.88 228.367   1
 -19   1   1 161.062 77.5731   1
 -19  -1   1 237.986 106.345   1
 -19   1   0 19086.9 789.834   1
 -19  -1   0 18848.3 889.446   1
 -19  -1  -1 669.736 185.134   1
 -19   1  -1 698.267 160.327   1
 -19   1  -2 20841.4 846.403   1
 -19   1  -2 18571.5 603.839   3
 -19  -1  -2 19611.2 922.983   1
 -19   1  -3-43.4559 102.080   1
 -19  -1  -3 62.3647 69.3395   1
 -19   1  -4 378.832 110.954   1
 -19  -1  -4 480.204 162.197   1
 -19  -1  -5 51.4187 50.6921   1
 -19   1  -5-11.8800 27.6402   1
 -19  -1  -6 88.1906 70.6147   1
 -19   1  -6 58.5765 35.5595   1
 -19   1  -7 383.718 144.055   1
 -19  -1  -7 284.719 128.806   1
 -19  -1  -8 293.333 163.596   1
 -19   1  -8 230.810 107.709   1
 -19  -1  -9-86.3913 123.701   1
 -19   1  -9 909.512 179.947   3
 -19   1 -10 386.878 137.340   3
 -19  -1 -10 32.7355 58.9702   1
 -19   1 -11 313.607 113.426   3
 -19  -1 -11 380.033 166.698   1
 -19  -1 -12 1387.19 344.270   1
 -19   1 -12 992.404 167.062   3
  19  -3 -15 130.544 89.1025   4
  19  -3 -14 30.3189 85.4609   4
  19  -3 -13 222.455 148.022   4
  19  -3 -12 1.54035 85.9859   4
 -19  -3  12-19.0794 66.6037   1
  19  -3 -11 373.994 158.101   4
 -19  -3  11 204.507 123.032   1
 -19  -3  10 425.404 165.602   1
 -19  -3   9 528.115 173.852   1
 -19  -3   8 655.808 194.393   1
 -19  -3   7 863.665 207.020   1
 -19  -3   6 100.787 62.8987   1
 -19  -3   5 579.612 182.414   1
 -19   3   5-440.669 203.057   3
 -19  -3   4 4452.74 479.762   1
 -19   3   4 4501.05 295.989   3
 -19   3   3 544.505 99.6764   3
 -19  -3   3 1202.01 253.769   1
 -19   3   3 1140.02 168.690   1
 -19   3   2 1521.23 161.429   3
 -19  -3   2 1313.14 252.996   1
 -19   3   2 1312.70 175.832   1
 -19   3   1 3478.01 274.153   3
 -19  -3   1 3067.02 396.087   1
 -19   3   1 3298.71 269.739   1
 -19   3   0 1510.26 192.257   3
 -19  -3   0 1367.94 258.873   1
 -19  -3  -1 267.333 115.838   1
 -19   3  -1 266.444 76.3267   3
 -19  -3  -2 1261.92 248.997   1
 -19   3  -2 1350.31 178.881   3
 -19   3  -3 115.838 84.8938   3
 -19  -3  -3 142.764 75.3848   1
 -19   3  -4-34.7695 62.4758   3
 -19  -3  -4-45.4218 99.8611   1
 -19  -3  -5 116.267 108.977   1
 -19  -3  -5 146.455 104.291   5
 -19  -3  -6 76.1947 76.1713   1
 -19  -3  -6 19.6832 43.9877   5
 -19  -3  -7 289.359 146.373   5
 -19   3  -7-178.722 129.570   3
 -19  -3  -7 269.040 169.844   1
 -19   3  -8 358.753 54.5083   3
 -19  -3  -8 812.123 231.662   5
 -19  -3  -8 646.016 190.996   1
 -19  -3  -9 831.959 251.275   1
 -19  -3  -9 669.948 218.012   5
 -19  -3 -10 64.4365 72.1129   1
  19  -5 -13 537.112 223.085   4
 -19  -5  13 556.405 211.504   1
  19  -5 -12-37.7433 100.030   4
 -19  -5  12 142.850 115.352   1
  19  -5 -11 88.8196 58.8735   4
 -19  -5  11 73.7267 42.1400   1
  19  -5 -10-3.45998 63.7599   4
 -19  -5  10 85.1718 86.7233   1
 -19  -5   9 23.5970 65.6275   1
 -19  -5   8 61.7164 90.2054   1
 -19  -5   7 5.23661 83.8615   1
 -19  -5   6-90.1525 117.415   1
 -19  -5   5 1745.81 338.972   1
 -19  -5   4 453.012 174.328   1
 -19  -5   3 308.194 142.172   1
 -19  -5   2 19.9656 97.6236   1
 -19  -5   1-87.5556 90.2965   1
 -19  -5   0 319.657 163.649   1
 -19  -5  -1 49.7159 50.2250   1
 -19  -5  -2-130.437 144.236   1
 -19  -5  -3 361.669 146.632   5
 -19  -5  -3 259.054 171.031   1
 -19  -5  -4 1499.80 294.253   5
 -19  -5  -4 1563.54 343.932   1
 -19  -5  -5 1949.45 340.074   5
 -19  -5  -5 2074.92 398.829   1
 -19  -5  -6 151.905 136.796   5
 -19  -5  -6 4.60653 108.577   1
 -19  -5  -7 429.026 206.559   1
 -19  -5  -7 428.141 183.795   5
 -19  -5  -8 24.6013 80.9504   5
 -19  -7  10 869.217 259.054   1
  19  -7  -9 911.201 307.684   4
 -19  -7   9 1066.43 292.550   1
 -19  -7   8 763.288 240.789   1
 -19  -7   7 368.159 186.866   1
 -19  -7   6 65.8674 57.1466   1
 -19  -7   5 88.3640 107.093   1
 -19  -7   4 132.508 137.899   1
 -19  -7   3 134.613 113.799   1
 -19  -7   2 192.896 137.089   1
 -19  -7   1 167.870 98.7611   1
 -19  -7   0 47.4023 110.184   1
 -19  -7  -1 43.9736 80.2613   1
 -19  -7  -2 108.999 144.945   1
 -19  -7  -3 256.564 167.626   1
 -19  -7  -3 80.9861 104.820   5
 -19  -7  -4 78.5211 78.4383   5
 -19  -7  -5 56.1020 98.7943   5
  20   0 -16 259.584 138.067   4
  20   0 -15 53.9287 60.7865   4
  20   0 -14 837.678 240.724   4
  20   0 -13-151.324 128.500   4
  20   0 -12 52.7651 101.579   4
  20   0 -11 36.0947 81.1182   4
  20   0 -10 4975.98 549.624   4
 -20   0  10 4656.90 475.394   1
 -20   0   9 103.857 91.4666   1
 -20   0   9 887.921 139.061   3
 -20   0   8 4132.85 412.958   1
 -20   0   7 65.2254 88.7924   1
 -20   0   6 21052.7 919.302   1
 -20   0   5-59.8908 79.7902   1
 -20   0   4 230.639 95.9342   1
 -20   0   3-1.19501 70.4474   1
 -20   0   2 2279.87 279.596   1
 -20   0   1-64.2524 61.6215   1
 -20   0   0 740.013 181.919   1
 -20   0  -1 82.0278 98.1490   1
 -20   0  -2 1977.70 292.507   1
 -20   0  -3 49.1001 56.7042   1
 -20   0  -4 1462.57 257.409   1
 -20   0  -5-18.9907 51.0593   1
 -20   0  -6 95.4239 64.5748   1
 -20   0  -7-23.7114 67.3829   1
 -20   0  -8 2187.73 270.666   3
 -20   0  -8 134.565 106.809   1
 -20   0  -9 1552.50 235.489   3
 -20   0  -9-69.5513 69.2181   1
 -20   0 -10 1065.75 203.874   3
 -20   0 -10 164.907 135.916   1
 -20   0 -11 826.111 179.578   3
  20  -2 -16 163.601 135.142   4
  20  -2 -15-113.078 117.244   4
  20  -2 -14 191.847 144.921   4
  20  -2 -13 1111.09 299.038   4
  20  -2 -12 520.490 226.325   4
 -20  -2  12 469.430 179.886   1
  20  -2 -11 573.979 206.015   4
 -20  -2  11 628.656 189.745   1
  20   2 -10 123.941 76.4354   4
 -20  -2  10 257.130 109.551   1
  20   2  -9 2980.74 335.134   4
 -20  -2   9 3484.43 424.496   1
 -20   2   8 343.536 30.6433   3
 -20  -2   8 631.711 163.585   1
 -20  -2   7 10346.2 721.081   1
 -20   2   7 10604.8 464.495   3
 -20  -2   6 2633.77 364.086   1
 -20   2   6 2526.50 233.987   3
 -20   2   6 2678.88 315.894   1
 -20  -2   5 31695.4 1258.33   1
 -20   2   5 31444.7 827.031   3
 -20   2   5 31239.9 1010.63   1
 -20  -2   4 2945.07 385.333   1
 -20   2   4 2748.37 245.123   3
 -20   2   4 2888.33 314.088   1
 -20  -2   3 6311.28 551.965   1
 -20   2   3 6460.07 358.806   3
 -20   2   3 6035.28 423.954   1
 -20   2   2 3064.94 293.152   1
 -20  -2   2 2911.91 376.391   1
 -20   2   2 3686.20 275.719   3
 -20   2   1 2046.17 239.441   1
 -20  -2   1 1790.36 296.134   1
 -20   2   1 2501.11 244.170   3
 -20   2   0 499.076 125.449   1
 -20  -2   0 693.850 192.813   1
 -20   2  -1 2387.67 263.109   1
 -20   2  -1 2922.07 275.364   3
 -20  -2  -1 2239.47 331.459   1
 -20  -2  -2 508.197 162.069   1
 -20   2  -2 542.960 132.885   1
 -20  -2  -3 196.608 84.0098   1
 -20   2  -3 219.986 79.1372   1
 -20   2  -4 550.183 147.443   3
 -20  -2  -4-59.3337 91.9631   1
 -20   2  -5 413.070 140.101   3
 -20  -2  -5 123.782 126.332   1
 -20  -2  -6 98.3983 93.7318   1
 -20   2  -6 320.728 126.180   3
 -20   2  -7 1411.35 233.375   3
 -20  -2  -7 1059.40 275.129   1
 -20   2  -8 24.7925 53.7269   3
 -20  -2  -8-56.0750 65.2169   1
 -20   2  -9 378.742 81.1354   3
 -20  -2  -9 564.656 230.440   1
 -20  -2 -10 11.7730 87.5898   1
  20  -4 -14 811.626 278.502   4
  20  -4 -13 875.267 274.128   4
 -20  -4  13 918.606 251.724   1
  20  -4 -12-30.9420 70.5386   4
 -20  -4  12 98.4125 103.109   1
  20  -4 -11 79.4458 105.957   4
 -20  -4  11 237.425 140.634   1
 -20  -4  10 2206.81 376.476   1
 -20  -4   9 82.9555 107.239   1
 -20  -4   8 1938.18 341.107   1
 -20  -4   7 883.426 244.177   1
 -20  -4   6 46.5947 96.1446   1
 -20  -4   5 294.228 157.876   1
 -20  -4   4 101.881 93.7353   1
 -20  -4   3 829.051 226.221   1
 -20  -4   2 1191.38 264.349   1
 -20  -4   1 39.4273 51.7161   1
 -20  -4   0 279.460 148.649   1
 -20  -4  -1 81.8972 59.8869   1
 -20   4  -1-469.329 192.943   3
 -20   4  -2-451.758 174.122   3
 -20  -4  -2-38.5480 119.153   1
 -20   4  -3-272.857 143.161   3
 -20  -4  -3 161.090 117.109   1
 -20   4  -4-201.498 116.116   3
 -20  -4  -4 233.646 153.239   1
 -20  -4  -5 304.554 128.466   5
 -20  -4  -5 304.832 155.147   1
 -20  -4  -6 3065.12 443.960   5
 -20  -4  -6 2939.77 473.107   1
 -20  -4  -7 2337.25 392.625   5
 -20  -4  -7 2292.91 426.013   1
 -20  -4  -8 376.262 195.222   1
 -20  -4  -8 479.466 192.852   5
  20  -6 -11 55.1011 51.8179   4
 -20  -6  11 134.455 111.672   1
  20  -6 -10 275.617 155.115   4
 -20  -6  10 354.243 179.328   1
 -20  -6   9 156.878 139.299   1
 -20  -6   8 67.1694 106.212   1
 -20  -6   7-2.70457 57.1685   1
 -20  -6   6 121.723 73.4481   1
 -20  -6   5 244.121 152.499   1
 -20  -6   4 29.9187 107.899   1
 -20  -6   3 62.4281 77.4765   1
 -20  -6   2 101.368 111.507   1
 -20  -6   1 409.721 199.507   1
 -20  -6   0 64.9220 79.6015   1
 -20  -6  -1 4.43733 63.2348   1
 -20  -6  -2 316.427 148.234   1
 -20  -6  -3 766.095 261.641   1
 -20  -6  -4 287.725 167.291   5
 -20  -6  -4 610.958 248.620   1
 -20  -6  -5 1025.38 267.049   5
 -20  -6  -5 830.024 287.550   1
 -20  -6  -6-38.5042 82.0297   5
  21  -1 -16 29.0330 89.1817   4
  21  -1 -15 1347.96 341.253   4
  21  -1 -14 80.8532 66.4240   4
  21   1 -13 65.0821 80.9735   4
  21  -1 -13 78.7394 56.4670   4
  21  -1 -12 913.129 268.158   4
  21   1 -12 1014.02 228.535   4
  21   1 -11 113.017 79.7445   4
  21  -1 -11 151.792 121.870   4
 -21  -1  11 208.694 104.853   1
  21   1 -10 350.949 130.691   4
 -21  -1  10 357.908 139.075   1
 -21   1   9 1096.50 125.556   3
 -21  -1   9 893.595 208.654   1
 -21   1   9 990.942 210.710   1
 -21   1   8 1935.25 191.818   3
 -21   1   8 1655.53 264.607   1
 -21  -1   8 1668.27 281.230   1
 -21   1   7 255.634 109.400   1
 -21   1   7 473.636 119.988   3
 -21  -1   7 169.614 86.0542   1
 -21   1   6 209.964 108.571   1
 -21  -1   6 59.3525 78.0236   1
 -21   1   5 1459.71 186.371   3
 -21  -1   5 1101.36 226.202   1
 -21   1   5 1050.76 197.607   1
 -21  -1   4 235.032 95.2533   1
 -21   1   4 185.889 76.6956   1
 -21  -1   3 8.20634 63.0965   1
 -21   1   3-9.39081 50.0367   1
 -21   1   2-5.82655 26.0866   1
 -21  -1   2 8.83809 50.6099   1
 -21   1   1 7551.82 516.313   1
 -21  -1   1 7833.63 597.968   1
 -21   1   1 8645.54 409.742   3
 -21   1   0 1086.99 203.602   1
 -21  -1   0 1055.07 230.449   1
 -21   1  -1 9967.23 612.887   1
 -21  -1  -1 9524.86 670.572   1
 -21   1  -1 9502.98 454.541   3
 -21   1  -2 1685.63 253.085   1
 -21  -1  -2 1607.15 290.225   1
 -21  -1  -3 100.904 83.6249   1
 -21   1  -3 18.8438 33.9767   1
 -21   1  -4 82.0793 26.3155   1
 -21  -1  -4 188.822 109.958   1
 -21   1  -5 7.87949 38.9235   1
 -21  -1  -5 18.8086 72.5241   1
 -21   1  -6 41.8343 74.3581   1
 -21  -1  -6 11.7634 51.9308   1
 -21  -1  -7 1081.02 263.293   1
 -21   1  -7 1489.90 257.308   3
 -21  -1  -8 844.548 251.878   1
 -21   1  -8 1643.90 256.519   3
 -21  -1  -9 369.715 166.118   1
 -21   1  -9 1060.23 204.713   3
 -21   1 -10 142.556 84.5191   3
 -21  -1 -10-59.1021 67.4412   1
 -21  -1 -11 44.2421 82.9860   1
  21  -3 -15 3414.15 569.308   4
  21  -3 -14 2009.44 433.280   4
  21  -3 -13-33.2299 84.4858   4
 -21  -3  13 80.8927 75.8433   1
  21  -3 -12 321.165 170.942   4
 -21  -3  12 288.727 135.585   1
  21  -3 -11 145.038 104.554   4
 -21  -3  11 281.948 136.850   1
 -21  -3  10 69.2468 68.4986   1
 -21  -3   9 134.985 112.597   1
 -21  -3   8-0.82578 55.2423   1
 -21  -3   7 105.971 102.861   1
 -21  -3   6 521.104 180.927   1
 -21  -3   5 2796.72 402.753   1
 -21   3   5 2253.38 222.632   3
 -21   3   4 503.161 128.338   1
 -21  -3   4 421.817 178.365   1
 -21   3   4 124.260 44.5687   3
 -21   3   3 501.364 122.043   1
 -21   3   3 153.456 65.8703   3
 -21  -3   3 512.877 176.786   1
 -21   3   2 350.010 86.0751   3
 -21  -3   2 751.432 206.736   1
 -21   3   1 930.932 133.292   3
 -21  -3   1 1093.27 250.483   1
 -21   3   0 613.149 145.884   3
 -21  -3   0 930.248 224.871   1
 -21   3  -1 3193.08 279.741   3
 -21  -3  -1 3710.65 469.045   1
 -21  -3  -2 1424.09 295.005   1
 -21   3  -2 1116.04 165.159   3
 -21  -3  -3 13.4269 88.0292   1
 -21   3  -3 35.5677 50.3540   3
 -21   3  -4-107.874 94.5053   3
 -21  -3  -4 77.2334 110.169   1
 -21   3  -5-354.184 121.051   3
 -21  -3  -5 116.368 87.5498   1
 -21   3  -6 138.170 85.7132   3
 -21  -3  -6 831.725 267.520   1
 -21  -3  -7 67.0853 102.136   1
 -21   3  -7-354.946 174.442   3
 -21  -3  -8 34.5154 106.625   1
 -21   3  -8-470.117 184.118   3
 -21  -3  -9 73.3407 122.971   1
  21  -5 -12 8.99648 66.9964   4
 -21  -5  12-19.4994 68.9421   1
  21  -5 -11 380.786 180.311   4
 -21  -5  11 490.457 186.319   1
  21  -5 -10 2653.28 465.158   4
 -21  -5  10 3068.96 467.764   1
 -21  -5   9 962.066 273.343   1
 -21  -5   8 2151.68 387.524   1
 -21  -5   7 128.943 126.942   1
 -21  -5   6 6.51208 76.8605   1
 -21  -5   5 821.109 236.799   1
 -21  -5   4 760.728 235.405   1
 -21  -5   3 335.112 172.087   1
 -21  -5   2 1456.67 319.822   1
 -21  -5   1-93.1852 68.1662   1
 -21  -5   0 26.4935 87.9237   1
 -21  -5  -1 33.0869 107.813   1
 -21  -5  -2-99.7168 102.791   1
 -21  -5  -3 258.153 173.587   1
 -21  -5  -4 172.904 110.028   1
 -21  -5  -5-6.08529 83.6795   1
 -21  -5  -6 25.1844 73.3530   5
 -21  -5  -6-52.2601 135.652   1
 -21  -7   7 181.450 141.708   1
 -21  -7   6 73.2975 98.6842   1
 -21  -7   5-5.32066 117.595   1
 -21  -7   4 537.248 208.454   1
 -21  -7   3 85.6314 96.7048   1
 -21  -7   2 94.9989 65.2488   1
 -21  -7   1 170.624 133.476   1
 -21  -7   0 165.296 163.202   1
  22   0 -15-64.6419 75.4332   4
  22   0 -14 1717.30 344.880   4
  22   0 -13 92.2140 113.842   4
  22   0 -12 1970.40 363.610   4
  22   0 -11-152.241 122.079   4
 -22   0  10 1526.45 281.927   1
 -22   0   9 98.9812 85.2387   1
 -22   0   9 959.854 155.456   3
 -22   0   8 2738.12 234.394   3
 -22   0   8 1344.64 252.479   1
 -22   0   7 40.5352 60.8858   1
 -22   0   6 6869.44 549.978   1
 -22   0   5-9.55548 51.8279   1
 -22   0   4 4098.53 417.016   1
 -22   0   3 51.7470 68.9329   1
 -22   0   2 2762.87 347.779   1
 -22   0   1-22.1552 60.9661   1
 -22   0   0 1798.23 287.970   1
 -22   0  -1-31.4577 35.5409   1
 -22   0  -2 1557.89 266.234   1
 -22   0  -3 22.3436 33.2437   1
 -22   0  -4 272.706 117.929   1
 -22   0  -5-1.92787 75.8205   1
 -22   0  -6 921.781 223.856   1
 -22   0  -7 2261.66 290.362   3
 -22   0  -7 137.977 137.527   1
 -22   0  -8 2460.38 293.754   3
 -22   0  -8 766.283 219.164   1
 -22   0  -9 1633.00 247.441   3
  22  -2 -15 1610.07 399.092   4
  22  -2 -14 548.207 235.007   4
  22  -2 -13 1331.05 346.375   4
  22  -2 -12 129.506 109.662   4
 -22  -2  12 122.826 117.107   1
  22  -2 -11 623.869 221.472   4
 -22  -2  11 880.587 232.736   1
 -22  -2  10 16.9149 91.8309   1
 -22  -2   9 851.896 243.958   1
 -22   2   8 4365.74 294.877   3
 -22  -2   8 4527.02 502.429   1
 -22   2   7 204.117 35.3426   3
 -22  -2   7 407.473 167.016   1
 -22   2   7 369.023 146.733   1
 -22  -2   6 3555.90 435.933   1
 -22   2   6 3410.06 276.599   3
 -22   2   6 3455.81 371.769   1
 -22  -2   5 1084.77 245.954   1
 -22   2   5 1063.47 166.642   3
 -22   2   5 1010.07 190.881   1
 -22  -2   4-1.42347 64.1095   1
 -22   2   4 25.5536 68.6011   1
 -22  -2   3 207.739 132.993   1
 -22   2   3 248.058 97.6150   1
 -22  -2   2-7.10212 58.7629   1
 -22   2   2-16.1622 25.4020   1
 -22  -2   1 513.804 162.142   1
 -22   2   1 463.595 117.864   1
 -22   2   0-23.1811 30.7227   1
 -22  -2   0-14.5382 84.6861   1
 -22   2  -1 423.510 133.014   3
 -22  -2  -1 84.8680 99.7723   1
 -22  -2  -2 602.781 188.794   1
 -22   2  -2 1151.73 182.166   3
 -22  -2  -3-28.1865 82.6104   1
 -22   2  -3 582.711 163.978   3
 -22  -2  -4 79.1738 113.161   1
 -22   2  -4 544.965 156.025   3
 -22   2  -5 2771.65 304.508   3
 -22  -2  -5 1893.45 343.079   1
 -22   2  -6 2503.34 294.685   3
 -22  -2  -6 2317.36 413.350   1
 -22   2  -7 2245.30 301.063   3
 -22  -2  -7 2286.07 398.009   1
 -22  -2  -8 171.734 115.813   1
 -22   2  -8-59.4963 84.8095   3
 -22  -2  -9 61.5059 64.4025   1
  22  -4 -13 287.470 122.509   4
 -22  -4  13 504.785 207.143   1
  22  -4 -12 188.560 149.698   4
 -22  -4  12 100.334 123.902   1
  22  -4 -11 143.250 147.291   4
 -22  -4  11 143.303 110.198   1
 -22  -4  10 288.053 145.636   1
 -22  -4   9 1160.17 286.059   1
 -22  -4   8 208.131 148.984   1
 -22  -4   7 4588.93 543.598   1
 -22  -4   6 4749.21 557.597   1
 -22  -4   5 3099.25 444.202   1
 -22  -4   4 4000.51 509.467   1
 -22  -4   3 1958.06 359.556   1
 -22  -4   2 30.4053 86.1230   1
 -22  -4   1-6.65481 74.7581   1
 -22   4   0-370.573 159.526   3
 -22  -4   0 253.106 153.015   1
 -22   4  -1-220.765 152.498   3
 -22  -4  -1 678.984 214.899   1
 -22  -4  -2 823.281 242.572   1
 -22   4  -2-1.85628 106.073   3
 -22   4  -3 402.128 58.7170   3
 -22  -4  -3 998.172 275.340   1
 -22   4  -4 141.730 98.4537   3
 -22  -4  -4 791.027 219.436   1
 -22  -4  -5 100.365 96.3368   1
 -22  -4  -6-88.9633 69.9903   1
 -22  -6   9 959.207 283.089   1
 -22  -6   8 253.440 143.623   1
 -22  -6   7 204.715 123.494   1
 -22  -6   6 73.5896 83.3762   1
 -22  -6   5 0.88619 83.2445   1
 -22  -6   4 188.871 167.610   1
 -22  -6   3 1993.77 398.020   1
 -22  -6   2 120.019 131.896   1
 -22  -6   1 580.666 225.282   1
 -22  -6   0 57.0949 69.3190   1
 -22  -6  -1 579.008 226.326   1
 -22  -6  -2 1468.88 370.731   1
  23  -1 -16 3856.23 581.681   4
  23  -1 -15 1119.67 316.380   4
  23  -1 -14 1874.91 418.496   4
  23  -1 -13 136.939 119.760   4
  23  -1 -12 139.040 115.652   4
  23   1 -11 22.2790 42.0732   4
  23  -1 -11 88.8715 81.1221   4
 -23  -1  11 57.8803 49.7074   1
  23   1 -10-100.398 103.544   4
 -23  -1  10 68.0415 87.7005   1
 -23  -1   9 238.108 119.165   1
 -23   1   9 235.997 125.287   1
 -23   1   8 137.825 102.903   1
 -23   1   8 362.453 103.573   3
 -23  -1   8 210.908 97.6227   1
 -23   1   7 1272.05 187.029   3
 -23   1   7 628.386 172.002   1
 -23  -1   7 889.643 234.912   1
 -23   1   6 1173.19 197.869   3
 -23   1   6 716.014 175.457   1
 -23  -1   6 830.422 210.963   1
 -23  -1   5 2530.52 365.472   1
 -23   1   5 3053.43 273.120   3
 -23   1   5 2465.31 322.873   1
 -23  -1   4 91.9292 67.5648   1
 -23   1   4 178.546 94.5329   1
 -23  -1   3 4.70893 45.8442   1
 -23   1   3-22.5053 33.3596   1
 -23   1   2 208.334 99.1853   1
 -23  -1   2 149.387 81.7948   1
 -23   1   1 491.642 130.979   1
 -23  -1   1 459.440 161.460   1
 -23   1   0 1258.84 231.538   1
 -23  -1   0 1242.56 254.942   1
 -23   1  -1 33.7771 74.4472   1
 -23  -1  -1 89.5758 37.3694   1
 -23   1  -2 52.9826 42.9313   1
 -23  -1  -2 211.964 116.959   1
 -23  -1  -3 73.4260 40.4808   1
 -23   1  -3 10.6465 62.2307   1
 -23  -1  -4 103.925 91.6287   1
 -23   1  -4 1839.62 254.090   3
 -23   1  -5 1709.30 259.551   3
 -23  -1  -5 242.461 119.092   1
 -23   1  -6 1744.76 269.465   3
 -23  -1  -6 894.400 245.775   1
 -23   1  -7 1466.75 248.913   3
 -23  -1  -7 464.561 209.646   1
 -23   1  -8 489.274 175.970   3
 -23  -1  -8 294.963 146.068   1
 -23  -1  -9 126.994 98.6818   1
  23  -3 -14 687.812 274.444   4
  23  -3 -13 233.956 119.135   4
 -23  -3  13 538.928 225.235   1
  23  -3 -12 369.355 205.163   4
 -23  -3  12 230.308 136.049   1
  23  -3 -11 1603.14 382.361   4
 -23  -3  11 1794.20 352.378   1
 -23  -3  10 1629.38 326.419   1
 -23  -3   9 4840.79 559.251   1
 -23  -3   8 211.039 108.574   1
 -23  -3   7 188.714 125.936   1
 -23   3   6-304.160 148.088   3
 -23  -3   6 160.090 99.7060   1
 -23  -3   5 85.0990 57.2875   1
 -23  -3   4 5.77436 45.5369   1
 -23   3   4-294.755 113.938   3
 -23  -3   3 148.640 116.763   1
 -23   3   3-302.208 136.950   3
 -23  -3   2 1587.06 305.959   1
 -23   3   2 998.301 169.736   3
 -23   3   1 1238.71 175.523   3
 -23  -3   1 1446.26 288.801   1
 -23   3   0 1185.89 203.830   3
 -23  -3   0 1703.11 324.393   1
 -23   3  -1 1060.08 202.453   3
 -23  -3  -1 1608.72 313.371   1
 -23  -3  -2 1160.66 286.691   1
 -23   3  -2 842.789 162.822   3
 -23  -3  -3 225.450 147.135   1
 -23   3  -3 144.542 49.7983   3
 -23  -3  -4-11.1783 73.2843   1
 -23   3  -4-357.347 122.433   3
 -23   3  -5-195.826 131.714   3
 -23  -3  -5-68.9470 133.082   1
 -23   3  -6-356.574 158.951   3
 -23  -3  -6-37.8139 66.1631   1
 -23  -3  -7 89.3701 102.031   1
 -23  -5  10 1547.90 345.348   1
 -23  -5   9 1019.69 281.187   1
 -23  -5   8 387.738 157.440   1
 -23  -5   7 158.661 134.243   1
 -23  -5   6 176.564 157.574   1
 -23  -5   5-11.5594 90.2310   1
 -23  -5   4 743.937 234.682   1
 -23  -5   3 71.6152 120.041   1
 -23  -5   2 853.330 240.778   1
 -23  -5   1 710.847 223.156   1
 -23  -5   0 0.16576 63.2384   1
 -23  -5  -1 4338.89 579.290   1
 -23  -5  -2 891.443 272.052   1
 -23  -5  -3 2167.31 431.707   1
 -23  -5  -4 1106.30 317.067   1
  24   0 -14 2752.64 464.025   4
  24   0 -13 32.4915 96.5991   4
  24   0 -12-14.8683 64.4739   4
  24   0 -11-52.6190 105.487   4
 -24   0  10 2023.01 340.008   1
 -24   0   9 52.1810 70.6168   1
 -24   0   8 5204.94 325.189   3
 -24   0   8 4036.51 453.173   1
 -24   0   7 42.4143 83.5848   1
 -24   0   6 144.412 100.650   1
 -24   0   5 46.7913 82.1889   1
 -24   0   4 14.2930 39.5201   1
 -24   0   3 6.66138 43.0027   1
 -24   0   2 416.830 148.983   1
 -24   0   1-39.4745 85.9808   1
 -24   0   0-8.59059 45.9172   1
 -24   0  -1-23.1238 72.8438   1
 -24   0  -2 393.095 151.607   1
 -24   0  -3-36.4170 38.4417   1
 -24   0  -4 1530.16 287.201   1
 -24   0  -5-7.48632 38.3303   1
 -24   0  -5 2410.18 306.706   3
 -24   0  -6 9515.79 556.270   3
 -24   0  -7 1755.87 280.067   3
  24  -2 -14 462.513 223.720   4
  24  -2 -13 1389.00 367.595   4
  24  -2 -12 186.912 131.581   4
 -24  -2  12 200.135 139.100   1
  24  -2 -11 233.014 125.251   4
 -24  -2  11 342.197 179.211   1
 -24  -2  10 301.752 151.696   1
 -24  -2   9 105.121 133.381   1
 -24   2   8 1113.69 134.546   3
 -24  -2   8 1332.03 299.133   1
 -24   2   7 99.6931 99.3017   1
 -24   2   7-144.050 90.1170   3
 -24  -2   7 19.8658 43.9139   1
 -24   2   6 419.556 139.356   1
 -24   2   6 226.574 63.6131   3
 -24  -2   5 1721.99 325.054   1
 -24   2   5 1721.71 221.667   3
 -24   2   5 1552.00 243.837   1
 -24  -2   4 304.244 135.394   1
 -24   2   4 677.796 148.708   3
 -24   2   4 320.198 121.074   1
 -24  -2   3 226.251 90.4204   1
 -24   2   3 375.830 125.752   1
 -24  -2   2 133.939 109.677   1
 -24   2   2 37.0304 50.2463   1
 -24   2   1 556.252 163.106   3
 -24  -2   1 80.9770 68.2976   1
 -24   2   0 1168.48 204.169   3
 -24  -2   0 921.410 244.750   1
 -24   2  -1 443.745 139.587   3
 -24  -2  -1 100.154 74.0880   1
 -24   2  -2 1692.41 222.812   3
 -24  -2  -2 1411.75 300.089   1
 -24  -2  -3 1081.91 262.282   1
 -24   2  -3 970.863 210.162   3
 -24  -2  -4 186.383 100.631   1
 -24   2  -4 515.233 165.707   3
 -24  -2  -5-15.1436 126.468   1
 -24   2  -5 212.002 114.335   3
 -24  -2  -6 237.657 156.608   1
 -24   2  -6 216.828 106.280   3
 -24  -2  -7 150.447 133.207   1
  24  -4 -11 45.3291 97.5976   4
 -24  -4  11-61.4261 108.483   1
 -24  -4  10 434.380 186.805   1
 -24  -4   9 1178.46 298.111   1
 -24  -4   8-84.0940 80.9085   1
 -24  -4   7 1785.94 343.284   1
 -24  -4   6 421.473 173.546   1
 -24  -4   5 412.518 111.421   1
 -24  -4   4 714.947 218.985   1
 -24  -4   3 785.195 225.006   1
 -24  -4   2 1153.06 285.265   1
 -24  -4   1 126.566 104.993   1
 -24   4   0-410.704 176.897   3
 -24  -4   0 50.0688 140.605   1
 -24   4  -1 919.628 99.1217   3
 -24  -4  -1 1596.55 343.233   1
 -24   4  -2 854.455 43.3858   3
 -24  -4  -2 2066.77 402.149   1
 -24   4  -3 2143.99 224.444   3
 -24  -4  -3 3152.23 516.199   1
 -24  -4  -4 276.662 158.924   1
 -24  -6   5 1221.74 329.118   1
 -24  -6   4 992.704 286.373   1
 -24  -6   3 69.5420 100.009   1
 -24  -6   2 471.039 209.926   1
  25  -1 -15 1804.56 414.977   4
  25  -1 -14 14.1366 89.2037   4
  25  -1 -13 214.046 156.584   4
  25  -1 -12 620.701 241.961   4
 -25  -1  12 535.674 200.113   1
  25  -1 -11 1552.08 365.569   4
 -25  -1  11 1614.05 336.031   1
 -25  -1  10 3096.06 433.004   1
 -25  -1   9 1128.01 272.398   1
 -25   1   9 1285.31 263.659   1
 -25   1   8 1086.36 163.973   3
 -25   1   8 686.688 200.439   1
 -25  -1   8 599.247 189.173   1
 -25   1   7 90.2178 96.4567   1
 -25  -1   7 2.75025 55.1252   1
 -25  -1   6 954.127 238.152   1
 -25   1   6 1189.87 240.863   1
 -25   1   5 481.069 154.674   1
 -25  -1   5 460.355 168.929   1
 -25  -1   4-97.8918 81.3604   1
 -25   1   4 0.90372 53.9006   1
 -25  -1   3 330.578 146.327   1
 -25   1   3 259.743 114.729   1
 -25  -1   2 7.19358 59.3217   1
 -25   1   2 69.0899 67.9934   1
 -25   1   1-99.4668 98.0859   1
 -25  -1   1 65.1172 95.1342   1
 -25   1   0 236.496 104.433   1
 -25  -1   0 141.618 121.849   1
 -25   1  -1 26.1010 81.0952   1
 -25  -1  -1 16.2053 45.1893   1
 -25   1  -2 1898.35 258.821   3
 -25  -1  -2 519.513 184.244   1
 -25   1  -3 1484.66 233.529   3
 -25  -1  -3 99.9275 88.7454   1
 -25   1  -4 1402.71 228.499   3
 -25  -1  -4 170.848 103.579   1
 -25  -1  -5-150.249 159.478   1
 -25   1  -5 930.951 213.857   3
 -25  -1  -6 56.2469 51.1751   1
 -25   1  -6 791.414 201.164   3
 -25  -1  -7-19.8368 113.426   1
  25  -3 -12 893.904 286.347   4
 -25  -3  11 1088.02 276.833   1
 -25  -3  10 1035.01 263.056   1
 -25  -3   9 2130.32 380.506   1
 -25  -3   8 41.0352 63.7074   1
 -25  -3   7 239.337 130.407   1
 -25  -3   6 230.131 147.481   1
 -25  -3   5 117.424 59.8849   1
 -25  -3   4 317.138 125.421   1
 -25   3   4-128.498 127.348   3
 -25  -3   3 609.364 201.981   1
 -25   3   3 259.838 78.2695   3
 -25   3   2-276.398 110.304   3
 -25  -3   2-64.6751 81.3653   1
 -25   3   1-80.4063 96.1591   3
 -25  -3   1-22.4346 70.1701   1
 -25   3   0 1155.90 187.782   3
 -25  -3   0 1630.91 329.363   1
 -25  -3  -1 1959.05 382.063   1
 -25   3  -1 1561.08 212.103   3
 -25   3  -2 1992.03 264.657   3
 -25  -3  -2 3235.47 486.182   1
 -25  -3  -3 1857.40 369.467   1
 -25   3  -3 1415.64 196.302   3
 -25  -3  -4 1453.59 336.472   1
 -25   3  -4 678.731 168.551   3
 -25  -3  -5 258.424 142.352   1
 -25  -5   8 256.859 146.038   1
 -25  -5   7 42.6061 108.360   1
 -25  -5   6 72.1778 131.246   1
 -25  -5   5 712.661 248.585   1
 -25  -5   4 393.998 145.457   1
 -25  -5   3 21.9785 69.4966   1
 -25  -5   2 707.544 211.481   1
 -25  -5   1 567.278 215.443   1
 -25  -5   0 102.900 57.8343   1
  26   0 -12-23.6358 43.8709   4
  26   0 -11 30.3366 80.2845   4
 -26   0  10 242.932 142.971   1
 -26   0   9 19.0575 49.7849   1
 -26   0   8 2560.77 243.809   3
 -26   0   8 958.081 220.850   1
 -26   0   7 1715.95 216.831   3
 -26   0   7 11.9180 57.6608   1
 -26   0   6 2209.54 248.342   3
 -26   0   6 201.480 108.098   1
 -26   0   5 25.9602 93.2864   1
 -26   0   4 176.303 115.461   1
 -26   0   3 4.50693 76.1384   1
 -26   0   2 865.020 210.303   1
 -26   0   1 21.2355 40.5134   1
 -26   0   0 1511.30 274.057   1
 -26   0  -1 15.8537 48.3728   1
 -26   0  -2 2449.94 375.373   1
 -26   0  -3 2258.72 281.466   3
 -26   0  -3-27.3627 86.1092   1
 -26   0  -4 2574.13 305.294   3
  26  -2 -13-226.926 182.496   4
  26  -2 -12-83.6814 133.354   4
 -26  -2  12-20.3392 70.3229   1
 -26  -2  11 226.334 172.411   1
 -26  -2  10-39.1812 71.3557   1
 -26  -2   9 2220.04 391.294   1
 -26  -2   8 123.805 113.277   1
 -26   2   7 240.830 97.2941   1
 -26   2   7-104.201 99.1671   3
 -26  -2   7 201.503 135.683   1
 -26   2   6 35.6405 56.4178   1
 -26   2   6-75.8627 71.7770   3
 -26  -2   6 9.02311 54.0942   1
 -26   2   5 466.024 115.030   3
 -26  -2   5 308.493 154.591   1
 -26  -2   4 1014.86 257.056   1
 -26   2   4 1196.16 188.148   3
 -26  -2   3 1829.82 349.674   1
 -26   2   3 2219.76 257.095   3
 -26  -2   2 136.846 95.8833   1
 -26   2   2 575.769 160.375   3
 -26  -2   1 120.146 95.4802   1
 -26   2   1 480.569 140.753   3
 -26   2   0 535.210 139.021   3
 -26  -2   0 570.429 205.411   1
 -26  -2  -1 2276.31 405.047   1
 -26   2  -1 2215.36 265.699   3
 -26  -2  -2 2491.41 410.677   1
 -26   2  -2 2143.09 270.772   3
 -26   2  -3 1147.28 200.398   3
 -26  -2  -3 857.733 245.371   1
 -26   2  -4 974.404 214.429   3
 -26  -2  -4 1303.70 313.690   1
 -26  -2  -5 832.400 261.545   1
 -26  -2  -6 527.587 180.009   1
 -26  -4   9 1461.29 338.730   1
 -26  -4   8 134.979 127.152   1
 -26  -4   7 228.969 137.839   1
 -26  -4   6 231.709 152.670   1
 -26  -4   5 167.415 83.0560   1
 -26  -4   4 63.4154 78.5890   1
 -26  -4   3 573.319 215.486   1
 -26  -4   2 736.909 228.683   1
 -26  -4   1 550.649 209.341   1
 -26  -4   0 16.7919 67.1618   1
 -26   4  -1-83.5546 161.273   3
 -26  -4  -1 635.334 235.086   1
 -26  -4  -2 1945.98 400.382   1
  27  -1 -13 168.646 148.628   4
  27  -1 -12 2172.06 460.233   4
 -27  -1  12 2285.81 404.473   1
 -27  -1  11 59.6003 131.721   1
 -27  -1  10 4677.26 544.824   1
 -27   1   9 57.1809 112.658   1
 -27  -1   9 10.3927 131.364   1
 -27   1   8 557.184 185.546   1
 -27  -1   8 646.250 199.949   1
 -27   1   7 100.366 52.6104   1
 -27  -1   7 95.7515 60.5884   1
 -27   1   6 20.4462 32.3807   1
 -27  -1   6 55.2274 80.8596   1
 -27   1   5 252.993 132.962   1
 -27  -1   5 276.843 149.054   1
 -27   1   4 860.541 205.277   1
 -27  -1   4 922.754 236.232   1
 -27  -1   3 91.8934 85.2532   1
 -27   1   3 148.986 106.512   1
 -27  -1   2 125.625 67.7196   1
 -27   1   2 69.1083 59.2360   1
 -27   1   1 1409.36 227.473   3
 -27  -1   1 92.3824 91.0399   1
 -27  -1   0 1300.51 297.683   1
 -27   1   0 2574.21 287.640   3
 -27  -1  -1 3151.26 457.234   1
 -27   1  -1 3989.67 370.591   3
 -27  -1  -2 1854.57 357.722   1
 -27   1  -2 2936.14 328.710   3
 -27  -1  -3 1763.65 336.644   1
 -27   1  -3 2765.29 329.955   3
 -27  -1  -4 1567.68 315.130   1
 -27  -1  -5 155.505 100.893   1
 -27  -3   9 640.019 244.490   1
 -27  -3   8 963.760 265.370   1
 -27  -3   7 32.8237 47.3884   1
 -27  -3   6-5.58729 66.2818   1
 -27  -3   5 1012.34 271.340   1
 -27   3   5 369.012 69.7140   3
 -27  -3   4 359.036 152.009   1
 -27   3   4-305.379 153.046   3
 -27  -3   3 541.334 190.305   1
 -27   3   3-24.7777 111.776   3
 -27  -3   2 146.089 90.8516   1
 -27  -3   1-57.2040 138.339   1
 -27   3   0 715.231 115.519   3
 -27  -3   0 1336.12 321.293   1
 -27   3  -1 1361.59 191.819   3
 -27  -3  -1 1695.75 351.505   1
 -27  -3  -2 387.167 178.437   1
 -27  -3  -3 0.08664 60.6732   1
 -28   0  10 869.579 251.036   1
 -28   0   9 57.1492 73.0358   1
 -28   0   8 361.384 141.390   1
 -28   0   7 1325.35 206.038   3
 -28   0   7 1.34602 66.4663   1
 -28   0   6 2425.24 269.380   3
 -28   0   6 322.138 153.259   1
 -28   0   5 2352.92 279.274   3
 -28   0   5 15.1882 64.5887   1
 -28   0   4 3710.85 475.041   1
 -28   0   4 5638.38 403.161   3
 -28   0   3 2321.86 293.325   3
 -28   0   3 90.9477 89.7196   1
 -28   0   2 574.471 187.874   1
 -28   0   2 2292.84 295.094   3
 -28   0   1-1.16222 57.5309   1
 -28   0   1 2076.36 295.661   3
 -28   0   0 2001.55 349.953   1
 -28   0   0 4150.54 381.570   3
 -28   0  -1 2110.02 322.459   3
 -28   0  -2 7959.28 533.826   3
 -28  -2  10 926.078 276.830   1
 -28  -2   9 1144.15 287.574   1
 -28  -2   8-38.5217 63.8747   1
 -28   2   7-379.310 119.590   3
 -28  -2   7 19.9201 65.1718   1
 -28   2   6-83.6679 87.6345   3
 -28  -2   6 17.3958 55.9675   1
 -28   2   5-133.597 89.5757   3
 -28  -2   5-13.1887 52.5304   1
 -28  -2   4 117.403 114.712   1
 -28   2   4 90.3063 48.1906   3
 -28  -2   3 1711.57 352.310   1
 -28   2   3 1710.68 235.260   3
 -28  -2   2 142.042 107.035   1
 -28   2   2 231.203 113.710   3
 -28  -2   1 778.629 230.584   1
 -28   2   1 794.628 200.397   3
 -28  -2   0 625.313 211.271   1
 -28   2   0 811.618 181.353   3
 -28   2  -1 547.138 173.941   3
 -28  -2  -1 580.091 212.594   1
 -28  -2  -2 2662.56 453.893   1
 -28  -2  -3 342.334 152.462   1
 -29  -1   9 173.679 139.574   1
 -29   1   9 206.472 119.662   1
 -29   1   8 310.776 128.702   1
 -29  -1   8 400.676 163.636   1
 -29   1   7-61.1160 49.6526   1
 -29  -1   7 43.3926 73.6505   1
 -29   1   6 535.636 166.379   1
 -29  -1   6 586.084 199.467   1
 -29   1   5 614.677 161.814   3
 -29  -1   5 133.710 128.910   1
 -29   1   4 2392.48 286.936   3
 -29  -1   4 1370.91 293.601   1
 -29  -1   3 52.4434 69.9198   1
 -29   1   3 857.549 205.475   3
 -29  -1   2 20.8532 56.5650   1
 -29   1   2 1359.08 233.378   3
 -29  -1   1-18.3293 91.1765   1
 -29   1   1 1368.42 235.232   3
 -29  -1   0 3878.31 508.740   1
 -29   1   0 5450.65 444.348   3
 -29  -1  -1 231.309 152.316   1
 -29  -1  -2 2310.29 409.793   1
 -29   3   5-217.247 150.389   3
 -29  -3   5 778.718 242.652   1
 -29  -3   4 317.998 177.983   1
 -29  -3   3-20.0449 72.2640   1
 -29  -3   2 708.902 226.462   1
 -29   3   2 160.730 94.7017   3
 -30   0   9-25.7050 67.2457   1
 -30   0   8 149.042 95.7006   1
 -30   0   7-81.0601 107.648   1
 -30   0   6 1610.96 237.614   3
 -30   0   6-21.3798 93.7458   1
 -30   0   5 1676.05 246.789   3
 -30   0   5 133.521 117.500   1
 -30   0   4 2463.36 322.389   3
 -30   0   4 1133.88 272.050   1
 -30   0   3 1954.05 296.255   3
 -30   0   3 13.7132 57.9764   1
 -30   0   2 3681.63 368.359   3
 -30   2   6-208.776 115.135   3
 -30  -2   6 174.760 148.766   1
 -30   2   5 819.578 194.067   3
 -30  -2   5 1409.99 337.160   1
 -30   2   4 78.0497 52.3971   3
 -30  -2   4 216.101 136.791   1
 -30  -2   3 90.4389 121.492   1
 -30   2   3 67.1678 74.3862   3
 -30  -2   2 612.943 213.016   1
 -30  -2   1 116.822 125.396   1
 -31   1   6 308.962 124.689   3
 -31  -1   6 57.2236 65.6389   1
 -31   1   5 1375.31 260.395   3
 -31  -1   5 1224.50 295.945   1
 -31   1   4 613.687 185.049   3
 -31  -1   4-13.6691 86.9823   1
 -31  -1   3 31.7704 63.3479   1
 -31  -1   2 802.880 259.201   1
 -31  -1   1 3719.03 527.659   1
   0   0   0    0.00    0.00   0
TITL exp_Pr1 test 1A in C2/c
REM C2/c (#15 in standard setting)
CELL 0.71073  21.191408   7.235187  12.956867  90.0000 103.9203  90.0000
ZERR    8.00   0.002095   0.001141   0.001416   0.0000   0.0114   0.0000
LATT  7
SYMM -x, y,-z+1/2
SFAC C H N O
UNIT 72.00 56.00 8.00 24.00
TREF
HKLF 4
END
;
_shelx_hkl_checksum     13995
_shelx_res_file
;
TITL SIR92 RUN IN SPACE GROUP C 2/C
    G:\i_sx.res
    created by SHELXL-2018/3 at 19:28:37 on 21-Apr-2018
CELL  0.71073 21.19100  7.23520 12.95690 90.00000 103.92000 90.00000
ZERR 8  0.00200  0.00110  0.00140  0.00000  0.01100  0.00000
LATT 7
SYMM -X, Y, -Z+ 0.50000
SFAC C H N O
UNIT 88 72 8 24
PLAN 30
FMAP 2
L.S. 9
BOND $H
CONF
ACTA
HTAB
EQIV $1 X+1/2, Y-1/2, Z
HTAB O3 O1_$1
HTAB O3 N1_$1
OMIT 0 52
WGHT    0.059500
EXTI    0.002013
FVAR       3.05813
O1    4    0.622757    0.145709    0.606438    11.00000    0.03418    0.08080 =
         0.03514    0.00306    0.01320    0.01822
O2    4    0.722843    0.072157    0.692816    11.00000    0.04131    0.11801 =
         0.02713   -0.00148    0.00564    0.02834
O3    4    0.993518   -0.216235    0.605281    11.00000    0.02593    0.10753 =
         0.04901   -0.00767    0.00608    0.02139
H3O   2    1.013242   -0.237303    0.555783    11.00000    0.09171
N1    3    0.585543    0.161435    0.497834    11.00000    0.02903    0.06310 =
         0.04098    0.00286    0.00571    0.01224
C1    1    0.684428    0.088580    0.608046    11.00000    0.02712    0.05801 =
         0.03354    0.00173    0.00911    0.01039
C2    1    0.687350    0.061742    0.497455    11.00000    0.02561    0.03717 =
         0.02892    0.00100    0.00504    0.00309
C3    1    0.623091    0.113807    0.437836    11.00000    0.02736    0.04048 =
         0.03625    0.00054    0.00762    0.00486
C4    1    0.598365    0.119233    0.320163    11.00000    0.03924    0.07101 =
         0.03972   -0.00035   -0.00265    0.01340
AFIX 137
H4A   2    0.558271    0.187052    0.302307    11.00000   -1.50000
H4B   2    0.591061   -0.004561    0.293277    11.00000   -1.50000
H4C   2    0.629819    0.178707    0.289026    11.00000   -1.50000
AFIX   0
C5    1    0.735837    0.003704    0.453369    11.00000    0.02941    0.04034 =
         0.02630   -0.00023    0.00605    0.00335
AFIX  43
H5    2    0.723867    0.000592    0.379466    11.00000   -1.20000
AFIX   0
C6    1    0.801780   -0.053973    0.496747    11.00000    0.02582    0.03726 =
         0.02966   -0.00207    0.00669    0.00364
C7    1    0.839422   -0.096752    0.424631    11.00000    0.03241    0.05162 =
         0.02832   -0.00008    0.00750    0.00514
AFIX  43
H7    2    0.820742   -0.088293    0.352088    11.00000   -1.20000
AFIX   0
C8    1    0.903178   -0.150837    0.458337    11.00000    0.02967    0.05815 =
         0.03735   -0.00507    0.01407    0.00571
AFIX  43
H8    2    0.927260   -0.178127    0.409006    11.00000   -1.20000
AFIX   0
C9    1    0.931529   -0.164587    0.566515    11.00000    0.02245    0.05034 =
         0.04353   -0.00449    0.00621    0.00670
C10   1    0.895025   -0.126365    0.639297    11.00000    0.03226    0.05884 =
         0.03040   -0.00332    0.00253    0.00810
AFIX  43
H10   2    0.913860   -0.136911    0.711693    11.00000   -1.20000
AFIX   0
C11   1    0.831428   -0.073176    0.605533    11.00000    0.02917    0.05315 =
         0.03096   -0.00316    0.00925    0.00828
AFIX  43
H11   2    0.807415   -0.049326    0.655426    11.00000   -1.20000
AFIX   0
HKLF 4
REM  SIR92 RUN IN SPACE GROUP C 2/C
REM wR2 = 0.1133, GooF = S = 1.039, Restrained GooF = 1.039 for all data
REM R1 = 0.0395 for 1465 Fo > 4sig(Fo) and 0.0543 for all 1891 data
REM 142 parameters refined using 0 restraints
END
WGHT      0.0584      0.0157
REM Instructions for potential hydrogen bonds
HTAB O3 O1_$1
HTAB O3 N1_$1
REM Highest difference peak  0.185,  deepest hole -0.134,  1-sigma level  0.035
Q1    1   0.6623  0.1275  0.4571  11.00000  0.05    0.18
Q2    1   0.5490  0.0622  0.3004  11.00000  0.05    0.18
Q3    1   0.6250  0.0372  0.2784  11.00000  0.05    0.17
Q4    1   0.8109 -0.1232  0.4645  11.00000  0.05    0.17
Q5    1   0.7135  0.0849  0.4852  11.00000  0.05    0.16
Q6    1   0.6919  0.1081  0.5393  11.00000  0.05    0.16
Q7    1   0.8673 -0.1812  0.4468  11.00000  0.05    0.15
Q8    1   0.9214 -0.0969  0.5092  11.00000  0.05    0.15
Q9    1   0.6519  0.0430  0.4615  11.00000  0.05    0.15
Q10   1   0.7675 -0.0791  0.4835  11.00000  0.05    0.14
Q11   1   0.8099 -0.1032  0.5441  11.00000  0.05    0.14
Q12   1   0.5430  0.2141  0.4708  11.00000  0.05    0.14
Q13   1   0.8961 -0.1103  0.6626  11.00000  0.05    0.14
Q14   1   0.5993  0.1307  0.5392  11.00000  0.05    0.13
Q15   1   0.7775  0.0346  0.4862  11.00000  0.05    0.13
Q16   1   0.6146  0.0840  0.3851  11.00000  0.05    0.12
Q17   1   0.8763 -0.0531  0.4440  11.00000  0.05    0.12
Q18   1   0.7691  0.0952  0.6999  11.00000  0.05    0.11
Q19   1   0.7213  0.1470  0.6380  11.00000  0.05    0.11
Q20   1   0.9013 -0.2085  0.7213  11.00000  0.05    0.11
Q21   1   0.7278  0.0395  0.7787  11.00000  0.05    0.11
Q22   1   0.8603 -0.1634  0.6166  11.00000  0.05    0.11
Q23   1   0.5999  0.2607  0.2936  11.00000  0.05    0.10
Q24   1   0.9090 -0.0805  0.5867  11.00000  0.05    0.10
Q25   1   0.6139  0.1787  0.4634  11.00000  0.05    0.10
Q26   1   0.8136 -0.1576  0.3445  11.00000  0.05    0.10
Q27   1   0.8701 -0.0074  0.6151  11.00000  0.05    0.10
Q28   1   0.6933  0.0865  0.7628  11.00000  0.05    0.10
Q29   1   1.0037 -0.3223  0.5595  11.00000  0.05    0.09
Q30   1   0.8224 -0.0013  0.3474  11.00000  0.05    0.09
;
_shelx_res_checksum     6501
data_global
_journal_date_recd_electronic     2018-01-11
_journal_date_accepted     2018-05-27
_journal_name_full     'Acta Crystallographica, Section E'
_journal_year     2018
_journal_volume     74
_journal_issue      7
_journal_page_first     926
_journal_page_last     930
_journal_paper_category     GO
_journal_paper_doi     10.1107/S2056989018007867
_journal_coeditor_code     ZP2027
_publ_contact_author_name     'Hamdouni,  Noudjoud'
_publ_contact_author_address
;
Laboratoire de Cristallographie
D\'epartement de Physique
Universit\'e Mentouri Constantine
25000  Alg\'erie.
;
_publ_contact_author_email     'n_hamdouni@yahoo.fr'
_publ_contact_author_fax     ' '
_publ_contact_author_phone     '00 213 57 53 20 93'
_publ_section_title
;
Crystal structure and Hirshfeld surface analysis of
(<i>Z</i>)-4-(4-hydroxybenzylidene)-3-methylisoxazol-5(4<i>H</i>)-one
;
loop_
    _publ_author_name
    _publ_author_footnote
    _publ_author_address
    'Zemamouche, Wissem' .
;
Laboratoire de Cristallographie
D\'epartement de Physique
Universit\'e Mentouri-Constantine
25000 Constantine
Algeria
;
    'Laroun, Rima' .
;
Laboratoire de Synth\`ese de Mol\'ecules
d'Int\'er\^ets Biologiques
D\'epartement de Chimie
Universit\'e Mentouri-Constantine
25000 Constantine
Algeria
;
    'Hamdouni, Noudjoud' .
;
Laboratoire de Cristallographie
D\'epartement de Physique
Universit\'e Mentouri-Constantine
25000 Constantine
Algeria
;
    'Brihi, Ouarda' .
;
Laboratoire de Cristallographie
D\'epartement de Physique
Universit\'e Mentouri-Constantine
25000 Constantine
Algeria
;
    'Boudjada, Ali' .
;
Laboratoire de Cristallographie
D\'epartement de Physique
Universit\'e Mentouri-Constantine
25000 Constantine
Algeria
;
    'Debache, Abdelmadjid' .
;
Laboratoire de Synth\`ese de Mol\'ecules
d'Int\'er\^ets Biologiques
D\'epartement de Chimie
Universit\'e Mentouri-Constantine
25000 Constantine
Algeria
;
_publ_section_synopsis
;
In the crystal of the title compound, molecules stack head-to-tail in columns
along the <i>b</i>-axis direction, and are linked by offset \p--\p
interactions [intercentroid distances of 3.676(1) and 3.723(1) \%A].
;
