# Supplementary material for: Crystal structure and Hirshfeld surface analysis of (Z)-4-(4-hy­droxy­benzyl­idene)-3-methyl­isoxazol-5(4H)-one
Source: Acta Crystallogr E Crystallogr Commun. 2018 Jun 8;74(Pt 7):926–30. doi: 10.1107/S2056989018007867 (PMC6038640; doi:10.1107/S2056989018007867)
Supplement: Supplementary file 2 [file e-74-00926-Isup2.hkl]

data_I                                                                          
_shelx_title ' SIR92 RUN IN SPACE GROUP C 2/C'                                  
_shelx_refln_list_code          4                                               
_shelx_F_calc_maximum      345.68                                               
_exptl_crystal_F_000       848.00                                               
_reflns_d_resolution_high  0.8107                                               
                                                                                
loop_                                                                           
 _space_group_symop_operation_xyz                                               
 'x, y, z'                                                                      
 '-x, y, -z+1/2'                                                                
 'x+1/2, y+1/2, z'                                                              
 '-x+1/2, y+1/2, -z+1/2'                                                        
 '-x, -y, -z'                                                                   
 'x, -y, z-1/2'                                                                 
 '-x+1/2, -y+1/2, -z'                                                           
 'x+1/2, -y+1/2, z-1/2'                                                         
                                                                                
_cell_length_a    21.1910                                                       
_cell_length_b     7.2352                                                       
_cell_length_c    12.9569                                                       
_cell_angle_alpha  90.000                                                       
_cell_angle_beta  103.920                                                       
_cell_angle_gamma  90.000                                                       
                                                                                
_shelx_F_squared_multiplier     1.000                                           
                                                                                
loop_                                                                           
 _refln_index_h                                                                 
 _refln_index_k                                                                 
 _refln_index_l                                                                 
 _refln_F_squared_calc                                                          
 _refln_F_squared_meas                                                          
 _refln_F_squared_sigma                                                         
 _refln_observed_status                                                         
   4   0   0      16832.52      15688.82       126.27 o                         
   6   0   0       1719.86       1752.02        25.95 o                         
   8   0   0        188.43        140.06        10.61 o                         
  10   0   0      16544.89      17550.62       186.64 o                         
  12   0   0       2302.31       2207.81        72.80 o                         
  14   0   0        211.54        238.36        25.70 o                         
  16   0   0        476.45        492.07        40.19 o                         
  18   0   0        455.38        488.12        43.49 o                         
  20   0   0         66.46         79.13        19.45 o                         
  22   0   0        162.94        192.30        30.79 o                         
  24   0   0          2.25          0.00         4.91 o                         
   3   1   0       2413.06       2267.83        14.10 o                         
   5   1   0         55.08         45.77         2.62 o                         
   7   1   0       2845.49       2560.59        33.24 o                         
   9   1   0       7862.85       7919.24        74.05 o                         
  11   1   0       2548.98       2857.04        54.39 o                         
  13   1   0        182.07        228.87        16.93 o                         
  15   1   0         15.40         11.59         3.80 o                         
  17   1   0        617.20        616.85        32.62 o                         
  19   1   0       2216.32       2032.34        63.23 o                         
  21   1   0        118.55        114.76        16.32 o                         
  23   1   0        141.67        133.83        18.33 o                         
  25   1   0         24.32         20.61         8.48 o                         
   0   2   0       4709.71       4921.88        63.45 o                         
   2   2   0      37865.29      37334.75       149.56 o                         
   4   2   0        583.80        593.99         9.14 o                         
   6   2   0        246.48        283.46         6.53 o                         
   8   2   0       3051.76       3226.86        28.42 o                         
  10   2   0        185.11        226.35        13.89 o                         
  12   2   0        338.75        373.81        25.84 o                         
  14   2   0        870.00        899.83        25.01 o                         
  16   2   0         70.69         60.97         9.66 o                         
  18   2   0          3.38          6.02         4.19 o                         
  20   2   0         38.83         61.08        11.24 o                         
  22   2   0          0.06          0.00         3.09 o                         
  24   2   0         80.94        115.59        16.76 o                         
   1   3   0        119.58        129.26         6.15 o                         
   3   3   0       1532.97       1468.25        17.27 o                         
   5   3   0       1669.53       1567.62        20.88 o                         
   7   3   0        836.74        847.82        21.27 o                         
   9   3   0          6.21          6.15         2.44 o                         
  11   3   0        139.28        126.82         6.23 o                         
  13   3   0       1360.38       1434.72        26.83 o                         
  15   3   0        200.27        177.27        10.97 o                         
  17   3   0        287.92        265.08        14.75 o                         
  19   3   0        187.65        156.43        16.51 o                         
  21   3   0         91.35         78.78        16.95 o                         
  23   3   0        157.61        146.83        27.65 o                         
   0   4   0       8240.43       8252.97       189.65 o                         
   2   4   0        227.23        217.23         8.98 o                         
   4   4   0      10682.31      10598.76        94.02 o                         
   6   4   0        967.22        942.69        21.88 o                         
   8   4   0          0.31          0.00         2.04 o                         
  10   4   0        568.54        603.40        21.24 o                         
  12   4   0          4.54         14.59         5.44 o                         
  14   4   0        438.69        442.09        29.45 o                         
  16   4   0          6.12          5.97        11.57 o                         
  18   4   0         60.76         60.46        18.57 o                         
  20   4   0         39.67         29.88        15.89 o                         
  22   4   0          8.98          0.00        33.34 o                         
   1   5   0        175.81        204.24         9.06 o                         
   3   5   0        153.68        128.48         7.65 o                         
   5   5   0          0.05          0.28         1.10 o                         
   7   5   0          1.59          0.44         2.78 o                         
   9   5   0        271.37        266.85        20.58 o                         
  11   5   0         93.19         95.44        12.89 o                         
  13   5   0        263.94        266.72        22.89 o                         
  15   5   0        624.65        620.94        36.94 o                         
  17   5   0         99.99        101.73        26.82 o                         
  19   5   0         47.97         34.18        17.50 o                         
  21   5   0          1.56          2.83         9.40 o                         
   0   6   0         16.46         20.52         4.71 o                         
   2   6   0        502.77        462.23        15.04 o                         
   4   6   0          5.37         10.39         2.70 o                         
   6   6   0       2039.03       1976.63        35.85 o                         
   8   6   0        299.47        337.85        24.29 o                         
  10   6   0         27.45         28.44         6.88 o                         
  12   6   0          4.84          0.85         5.17 o                         
  14   6   0        130.06        116.48        16.21 o                         
  16   6   0          1.15          1.47         6.04 o                         
  18   6   0         19.25         24.06        14.95 o                         
   1   7   0         17.79         17.40         2.80 o                         
   3   7   0         18.70         15.34         4.25 o                         
   5   7   0         16.14         18.40         5.61 o                         
   7   7   0         78.64         82.32        12.09 o                         
   9   7   0         32.92         40.03         8.69 o                         
  11   7   0         71.07         73.64        12.08 o                         
  13   7   0         86.82        102.30        15.58 o                         
  15   7   0          0.16          0.00         4.76 o                         
   0   8   0          0.23          0.00         8.25 o                         
   2   8   0         34.73         25.39         9.10 o                         
   4   8   0         23.94         20.01         6.32 o                         
   6   8   0        232.66        214.35        23.90 o                         
   8   8   0        434.21        364.94        43.91 o                         
  10   8   0         14.82         13.37         9.70 o                         
 -25   1   1          0.45          0.00         8.80 o                         
 -23   1   1         47.61         51.22        10.88 o                         
 -21   1   1        831.82        873.57        35.96 o                         
 -19   1   1         26.10         20.69         6.70 o                         
 -17   1   1         79.91         73.98        10.80 o                         
 -15   1   1       1419.22       1455.75        45.84 o                         
 -13   1   1        935.20        955.40        39.31 o                         
 -11   1   1        509.35        497.43        18.00 o                         
  -9   1   1        689.71        640.63        17.82 o                         
  -7   1   1       3321.55       3201.82        28.36 o                         
  -5   1   1       6010.20       5675.83        47.70 o                         
  -3   1   1         82.51         78.32         3.60 o                         
  -1   1   1       1185.86       1134.32        24.27 o                         
   1   1   1       4869.19       4681.68        36.85 o                         
   3   1   1         22.38         27.88         2.58 o                         
   5   1   1        433.74        448.17        10.44 o                         
   7   1   1        983.39        951.64        14.28 o                         
   9   1   1       1603.68       1755.50        32.56 o                         
  11   1   1        768.06        833.04        29.80 o                         
  13   1   1         79.58         83.61        10.31 o                         
  15   1   1         49.70         51.02         8.48 o                         
  17   1   1       1234.80       1082.90        43.63 o                         
  19   1   1         93.01         73.39        12.96 o                         
  21   1   1       1130.13       1031.32        34.31 o                         
  23   1   1          3.94          7.58         3.57 o                         
 -24   2   1          4.91         25.05        25.41 o                         
 -22   2   1         57.48         51.56        10.19 o                         
 -20   2   1        205.45        233.93        21.48 o                         
 -18   2   1        399.68        432.03        26.06 o                         
 -16   2   1         61.44         71.79         9.40 o                         
 -14   2   1         55.87         59.60         8.53 o                         
 -12   2   1       3989.45       4087.66        46.86 o                         
 -10   2   1         29.31         33.68         3.81 o                         
  -8   2   1       2842.50       2940.06        24.58 o                         
  -6   2   1       1972.79       1900.73        16.87 o                         
  -4   2   1       2282.44       2169.31        18.78 o                         
  -2   2   1     119495.79     125992.56       218.38 o                         
   0   2   1        193.60        168.81        17.74 o                         
   2   2   1      37045.02      36905.36       142.17 o                         
   4   2   1        514.32        483.15        10.26 o                         
   6   2   1          1.20          0.00         1.04 o                         
   8   2   1       3167.24       3330.15        29.82 o                         
  10   2   1       2155.52       2113.65        33.45 o                         
  12   2   1        307.99        351.28        13.49 o                         
  14   2   1         63.52         62.76         9.01 o                         
  16   2   1         40.84         40.53         7.54 o                         
  18   2   1        111.91        129.33        14.65 o                         
  20   2   1        224.21        275.46        21.95 o                         
  22   2   1         13.08         25.12        18.11 o                         
  24   2   1         11.42         23.93        18.37 o                         
 -23   3   1        148.75        139.15        16.04 o                         
 -21   3   1        113.41        103.88        12.58 o                         
 -19   3   1        344.33        356.41        18.50 o                         
 -17   3   1        361.15        343.37        16.86 o                         
 -15   3   1         38.57         30.32         7.24 o                         
 -13   3   1          5.29          5.80         2.41 o                         
 -11   3   1       1868.97       1850.73        30.75 o                         
  -9   3   1         22.85         24.45         2.72 o                         
  -7   3   1        223.90        227.83         7.02 o                         
  -5   3   1         18.81         27.33         4.68 o                         
  -3   3   1       2100.44       2137.80        37.04 o                         
  -1   3   1        197.77        250.35        12.86 o                         
   1   3   1          7.31          6.58         1.98 o                         
   3   3   1       1375.50       1171.92        52.82 o                         
   5   3   1       1015.26       1019.46        19.75 o                         
   7   3   1       2395.17       2523.59        40.91 o                         
   9   3   1         39.34         42.66         5.89 o                         
  11   3   1        231.13        247.80        16.23 o                         
  13   3   1        109.94        101.56         7.11 o                         
  15   3   1        707.67        660.20        20.20 o                         
  17   3   1       1396.55       1243.31        44.21 o                         
  19   3   1         41.21         28.53         6.82 o                         
  21   3   1        410.99        357.69        27.68 o                         
  23   3   1        187.06        136.11        29.33 o                         
 -22   4   1          3.22          0.00         7.99 o                         
 -20   4   1          9.86          4.22         5.53 o                         
 -18   4   1         33.38         23.92        11.44 o                         
 -16   4   1        193.28        180.22        30.94 o                         
 -14   4   1        700.18        649.58        56.04 o                         
 -12   4   1        287.88        273.77        14.19 o                         
 -10   4   1        321.45        378.96        14.93 o                         
  -8   4   1        643.37        551.65        40.92 o                         
  -6   4   1       1212.28       1137.54        27.46 o                         
  -4   4   1      13682.86      13832.93       109.72 o                         
  -2   4   1        339.00        430.35        14.19 o                         
   0   4   1        522.60        436.44        12.40 o                         
   2   4   1         81.47         82.68         5.57 o                         
   4   4   1       3915.84       3859.43        43.59 o                         
   6   4   1       1288.33       1385.50        25.44 o                         
   8   4   1        317.44        309.14        15.68 o                         
  10   4   1         22.10         28.87         6.84 o                         
  12   4   1        410.37        404.37        27.12 o                         
  14   4   1          1.18          6.15         5.35 o                         
  16   4   1         96.87        117.94        17.44 o                         
  18   4   1         61.84         63.37        18.47 o                         
  20   4   1         15.33          0.00        29.47 o                         
  22   4   1         48.60         17.54        48.10 o                         
 -21   5   1          0.41          0.00         7.29 o                         
 -19   5   1          6.55          0.00         9.66 o                         
 -17   5   1         10.18         12.65        10.85 o                         
 -15   5   1          0.07          4.74         4.45 o                         
 -13   5   1          1.49          0.00         5.04 o                         
 -11   5   1        251.07        271.46        20.85 o                         
  -9   5   1        160.61        155.19        14.92 o                         
  -7   5   1         23.60         23.77         3.38 o                         
  -5   5   1          6.90         13.86         2.40 o                         
  -3   5   1          0.37          0.00         1.26 o                         
  -1   5   1         77.89         67.74         5.39 o                         
   1   5   1         30.26         40.10         3.97 o                         
   3   5   1         52.21         47.24         5.18 o                         
   5   5   1        923.73        980.42        27.42 o                         
   7   5   1          0.79          0.00         1.86 o                         
   9   5   1        104.45        118.48        14.57 o                         
  11   5   1         17.26         10.11         5.77 o                         
  13   5   1        134.20        137.09        17.63 o                         
  15   5   1        237.45        220.30        22.94 o                         
  17   5   1         65.56         63.26        11.38 o                         
  19   5   1         13.00          5.32         5.37 o                         
 -18   6   1          0.20          0.00         8.45 o                         
 -16   6   1        199.33        197.83        35.99 o                         
 -14   6   1          0.56          0.00         7.90 o                         
 -12   6   1         55.47         60.92        10.35 o                         
 -10   6   1        257.52        245.99        20.04 o                         
  -8   6   1         27.05         41.94         8.94 o                         
  -6   6   1       1596.85       1497.28        30.96 o                         
  -4   6   1        182.56        166.30         7.82 o                         
  -2   6   1        218.58        212.62         9.29 o                         
   0   6   1          8.54          5.16         2.29 o                         
   2   6   1        161.79        162.77         9.10 o                         
   4   6   1        879.54        816.42        18.68 o                         
   6   6   1        204.18        199.12        13.30 o                         
   8   6   1         61.60         67.59        11.49 o                         
  10   6   1          8.70          7.91         4.54 o                         
  12   6   1         11.38         15.50         7.04 o                         
  14   6   1         38.05         33.23        10.10 o                         
  16   6   1          9.78         10.10         6.28 o                         
  18   6   1          1.30          3.25         7.95 o                         
 -15   7   1         13.86         24.28        16.67 o                         
 -13   7   1         39.97         34.12        13.96 o                         
 -11   7   1         30.98         22.22        11.22 o                         
  -9   7   1         28.27         46.19        15.95 o                         
  -7   7   1          0.87          6.49         3.21 o                         
  -5   7   1          2.87         13.47         5.33 o                         
  -3   7   1          2.17          0.51         1.95 o                         
  -1   7   1         45.86         45.63         4.79 o                         
   1   7   1          0.02          0.99         1.57 o                         
   3   7   1         27.51         21.90         3.67 o                         
   5   7   1         33.05         42.41         7.72 o                         
   7   7   1         20.97         21.43         6.82 o                         
   9   7   1          8.60          8.87         8.28 o                         
  11   7   1         93.01        101.61        15.51 o                         
  13   7   1        161.10        170.22        21.21 o                         
  15   7   1         65.18         64.29        13.06 o                         
 -10   8   1         19.11         19.71        12.95 o                         
  -8   8   1        202.77        192.35        32.93 o                         
  -6   8   1          4.77         11.67        11.92 o                         
  -4   8   1        149.64        147.17        14.76 o                         
  -2   8   1          0.00          0.47        14.72 o                         
   0   8   1          0.36          0.00         6.51 o                         
   2   8   1         27.64         33.07         5.33 o                         
   4   8   1         72.12         65.25        11.29 o                         
   6   8   1          0.31          6.37         5.77 o                         
   8   8   1         30.76         14.91         6.38 o                         
  10   8   1          1.50         17.63        11.86 o                         
 -24   0   2         39.94         44.57        15.93 o                         
 -22   0   2        304.07        295.47        37.19 o                         
 -20   0   2        267.91        243.82        29.90 o                         
 -18   0   2       1109.92       1058.68        62.44 o                         
 -16   0   2       1157.53       1164.78        61.51 o                         
 -14   0   2       1498.61       1535.24        64.19 o                         
 -12   0   2        457.03        497.11        34.03 o                         
 -10   0   2       2401.83       2306.37        65.91 o                         
  -8   0   2        822.19        946.90        26.57 o                         
  -6   0   2        620.37        662.97        20.09 o                         
  -4   0   2      23680.01      23840.15       213.20 o                         
  -2   0   2       1849.51       1492.49        32.07 o                         
   0   0   2      57556.05      57737.24       217.58 o                         
   2   0   2         58.30         67.60         3.83 o                         
   4   0   2       2009.86       1790.46        26.24 o                         
   6   0   2         80.88         93.05         8.57 o                         
   8   0   2       2456.06       2779.94        72.37 o                         
  10   0   2        380.73        464.20        31.71 o                         
  12   0   2       2049.81       2084.87        73.77 o                         
  14   0   2        295.50        289.86        29.80 o                         
  16   0   2       1001.92        867.65        55.31 o                         
  18   0   2        317.84        306.08        34.96 o                         
  20   0   2        256.45        211.50        31.28 o                         
  22   0   2        141.75        166.59        28.47 o                         
  24   0   2         30.26         42.03        16.21 o                         
 -25   1   2          4.02          3.85         4.78 o                         
 -23   1   2         17.77         18.82         6.75 o                         
 -21   1   2          1.94          0.00         2.48 o                         
 -19   1   2        142.89        149.79        16.64 o                         
 -17   1   2        648.68        651.20        32.65 o                         
 -15   1   2        153.23        159.34        14.81 o                         
 -13   1   2        547.95        497.15        24.70 o                         
 -11   1   2        427.69        462.98        21.99 o                         
  -9   1   2        707.61        824.68        15.09 o                         
  -7   1   2       3317.79       2964.66        50.56 o                         
  -5   1   2       1622.82       1664.44        17.83 o                         
  -3   1   2          0.80          0.86         1.11 o                         
  -1   1   2        839.42        842.39         9.17 o                         
   1   1   2       3908.35       3791.09        18.14 o                         
   3   1   2        107.73        133.01         6.30 o                         
   5   1   2          4.74          5.15         2.77 o                         
   7   1   2         30.35         22.91         4.76 o                         
   9   1   2        240.94        296.57        13.98 o                         
  11   1   2        178.94        166.99        11.62 o                         
  13   1   2         87.07         88.92        10.83 o                         
  15   1   2        247.89        205.32        17.73 o                         
  17   1   2        261.66        210.63        19.38 o                         
  19   1   2       2417.05       2081.93        61.49 o                         
  21   1   2        167.00        176.73        20.40 o                         
  23   1   2          0.03         10.23         8.50 o                         
 -24   2   2          0.07          7.22         5.18 o                         
 -22   2   2          4.73          0.00         2.49 o                         
 -20   2   2        332.35        355.34        26.01 o                         
 -18   2   2         24.34         29.47         6.39 o                         
 -16   2   2       1522.74       1467.01        34.39 o                         
 -14   2   2        448.24        464.17        18.55 o                         
 -12   2   2          3.36          0.00         1.50 o                         
 -10   2   2        213.24        184.97         8.20 o                         
  -8   2   2         80.44        108.35         7.08 o                         
  -6   2   2       4662.23       4602.93        34.36 o                         
  -4   2   2        374.63        361.76         9.18 o                         
  -2   2   2       6864.55       6757.05        81.56 o                         
   0   2   2        305.57        304.74         7.96 o                         
   2   2   2       4483.76       4201.92        38.35 o                         
   4   2   2         69.13         69.27         3.61 o                         
   6   2   2         42.05         45.45         7.26 o                         
   8   2   2        541.48        573.07        14.61 o                         
  10   2   2         72.95         55.99         8.61 o                         
  12   2   2        262.38        280.35        18.73 o                         
  14   2   2        543.05        551.25        20.76 o                         
  16   2   2          7.20          6.42         2.95 o                         
  18   2   2        164.42        163.22        13.35 o                         
  20   2   2         42.50         56.62        10.99 o                         
  22   2   2         73.35        103.92        29.35 o                         
 -23   3   2        148.66        127.44        31.48 o                         
 -21   3   2         85.68         49.07        21.46 o                         
 -19   3   2        133.05        151.11        11.51 o                         
 -17   3   2          0.73          0.00         1.93 o                         
 -15   3   2         11.12          7.50         6.41 o                         
 -13   3   2        644.82        701.77        22.52 o                         
 -11   3   2         33.07         21.23         3.31 o                         
  -9   3   2        395.89        419.93        11.50 o                         
  -7   3   2        348.03        336.50        10.42 o                         
  -5   3   2         13.20         23.53         4.37 o                         
  -3   3   2         14.15         14.62         3.55 o                         
  -1   3   2        306.58        360.31        11.03 o                         
   1   3   2        748.81        697.76        13.98 o                         
   3   3   2        388.64        402.21         9.98 o                         
   5   3   2        547.38        555.46        18.32 o                         
   7   3   2        513.62        609.69        28.28 o                         
   9   3   2         84.90         77.38        10.55 o                         
  11   3   2          0.96          0.00         1.95 o                         
  13   3   2         10.38          8.77         2.78 o                         
  15   3   2        608.38        528.88        18.27 o                         
  17   3   2       1089.14        979.65        38.36 o                         
  19   3   2        158.04        141.32        15.54 o                         
  21   3   2        124.38        128.75        16.47 o                         
 -22   4   2          0.46          3.25         9.21 o                         
 -20   4   2        149.81        127.40        28.27 o                         
 -18   4   2        129.32        123.84        27.74 o                         
 -16   4   2          9.05          6.20         7.17 o                         
 -14   4   2        280.65        278.89        35.71 o                         
 -12   4   2         45.63         53.44         5.04 o                         
 -10   4   2        227.70        240.35        14.07 o                         
  -8   4   2          2.08          1.06         1.93 o                         
  -6   4   2        295.91        312.05        15.66 o                         
  -4   4   2       4932.95       5123.57        57.61 o                         
  -2   4   2        456.26        484.22        17.04 o                         
   0   4   2        241.73        278.31        11.00 o                         
   2   4   2        387.84        406.06        14.17 o                         
   4   4   2        136.38        156.22        11.02 o                         
   6   4   2        209.80        206.52        13.14 o                         
   8   4   2        609.74        608.80        31.57 o                         
  10   4   2         35.74         25.41         6.12 o                         
  12   4   2         20.85         22.39         6.66 o                         
  14   4   2          4.62          6.56         6.02 o                         
  16   4   2          0.28          4.52         5.08 o                         
  18   4   2        189.56        173.72        32.06 o                         
  20   4   2          4.72          0.00        22.09 o                         
 -21   5   2        138.09        155.77        34.20 o                         
 -19   5   2          3.23          2.13        10.44 o                         
 -17   5   2          0.02          4.29         9.15 o                         
 -15   5   2         80.65         71.27        19.41 o                         
 -13   5   2         96.66         93.60        21.15 o                         
 -11   5   2         66.39         80.52        19.18 o                         
  -9   5   2        112.22        107.49         8.42 o                         
  -7   5   2         90.07         97.82         7.32 o                         
  -5   5   2         13.38         13.46         3.94 o                         
  -3   5   2        201.35        225.57        22.52 o                         
  -1   5   2        298.56        273.23        12.51 o                         
   1   5   2         86.71         95.26         7.06 o                         
   3   5   2        608.01        659.82        21.36 o                         
   5   5   2        176.91        185.66        13.20 o                         
   7   5   2         82.08         76.57         8.54 o                         
   9   5   2         16.44         16.46         5.70 o                         
  11   5   2         11.16         16.36         6.23 o                         
  13   5   2        655.10        665.67        39.33 o                         
  15   5   2        923.72        923.71        49.39 o                         
  17   5   2         62.17         60.66        13.11 o                         
  19   5   2          2.90          0.00        15.42 o                         
 -18   6   2         16.04         34.20        16.77 o                         
 -16   6   2         39.04         39.74        15.26 o                         
 -14   6   2         19.32         23.92        11.39 o                         
 -12   6   2        505.38        526.81        53.07 o                         
 -10   6   2         15.99         19.13         5.80 o                         
  -8   6   2        165.28        161.16         9.59 o                         
  -6   6   2       2432.50       2463.10        40.32 o                         
  -4   6   2         99.56         75.86        13.28 o                         
  -2   6   2         81.06         88.17         5.31 o                         
   0   6   2         76.10         82.19         6.69 o                         
   2   6   2         68.73         58.15         5.49 o                         
   4   6   2          7.07          8.62         3.58 o                         
   6   6   2        280.45        293.96        17.37 o                         
   8   6   2         20.94         27.98         7.49 o                         
  10   6   2         79.58         69.32        12.64 o                         
  12   6   2          0.52          2.11         4.97 o                         
  14   6   2         71.19         65.63        12.95 o                         
  16   6   2        106.61        139.67        19.85 o                         
 -15   7   2          3.84          6.86         7.45 o                         
 -13   7   2          0.93          2.40         6.79 o                         
 -11   7   2         44.42         47.09        17.14 o                         
  -9   7   2         76.67         79.86        21.05 o                         
  -7   7   2         34.23         42.71        13.56 o                         
  -5   7   2          8.68          8.77         6.63 o                         
  -3   7   2         49.39         40.09         5.10 o                         
  -1   7   2         50.59         43.47         5.00 o                         
   1   7   2         76.77         72.91         6.82 o                         
   3   7   2        143.01        137.19         9.88 o                         
   5   7   2         26.66         23.28         4.71 o                         
   7   7   2         11.45         11.48         3.30 o                         
   9   7   2         27.04         24.42         7.76 o                         
  11   7   2        147.56        155.12        20.03 o                         
  13   7   2        273.48        291.24        28.69 o                         
 -10   8   2        349.49        362.26        45.64 o                         
  -8   8   2        409.81        335.19        42.58 o                         
  -6   8   2         17.75         13.70         5.28 o                         
  -4   8   2          0.07          0.00         2.74 o                         
  -2   8   2          1.94          4.48         4.31 o                         
   0   8   2         33.65         31.42         6.70 o                         
   2   8   2         29.47         25.69         4.71 o                         
   4   8   2         14.29         17.99         5.34 o                         
   6   8   2         83.93         69.01        10.25 o                         
   8   8   2         51.36         53.22        12.59 o                         
  10   8   2          6.48         27.23        13.52 o                         
 -25   1   3         28.04         31.10         9.65 o                         
 -23   1   3          5.64          0.00         2.88 o                         
 -21   1   3          0.02          0.00         4.19 o                         
 -19   1   3          4.27          4.66         4.42 o                         
 -17   1   3        339.20        361.80        24.67 o                         
 -15   1   3        785.87        779.12        33.60 o                         
 -13   1   3        425.58        386.49        22.04 o                         
 -11   1   3       1176.75       1246.84        24.67 o                         
  -9   1   3        714.73        801.08        30.59 o                         
  -7   1   3        345.76        308.41        14.74 o                         
  -5   1   3       1246.59       1170.28        21.76 o                         
  -3   1   3        302.57        291.54         7.58 o                         
  -1   1   3      10155.17       9418.26        68.49 o                         
   1   1   3       3214.24       2959.11        23.00 o                         
   3   1   3       2730.00       2639.46        18.94 o                         
   5   1   3        441.89        453.47        11.57 o                         
   7   1   3       1535.34       1574.72        28.39 o                         
   9   1   3         77.20         76.02        13.23 o                         
  11   1   3        313.93        340.69        17.18 o                         
  13   1   3        346.11        367.39        19.18 o                         
  15   1   3        955.69        957.15        40.18 o                         
  17   1   3        968.18        887.84        41.36 o                         
  19   1   3          0.52          2.09         6.13 o                         
  21   1   3         11.24          4.55         4.39 o                         
  23   1   3          6.77          5.21         3.63 o                         
 -24   2   3         20.88         30.88         8.00 o                         
 -22   2   3         23.72         24.70         8.41 o                         
 -20   2   3        601.05        673.23        26.24 o                         
 -18   2   3        185.94        191.25        18.28 o                         
 -16   2   3       2028.12       1938.89        40.68 o                         
 -14   2   3        248.14        285.67        14.88 o                         
 -12   2   3         97.56         99.40         7.97 o                         
 -10   2   3       2420.14       2520.13        35.03 o                         
  -8   2   3        135.58        159.39         8.99 o                         
  -6   2   3         67.76         78.15         5.01 o                         
  -4   2   3       4322.04       3914.20        78.16 o                         
  -2   2   3        129.30        154.58         5.35 o                         
   0   2   3         30.91         21.74         1.48 o                         
   2   2   3        936.45        810.63        11.68 o                         
   4   2   3       1214.69       1251.82        22.40 o                         
   6   2   3        981.30       1044.61        24.04 o                         
   8   2   3          0.23          5.78         8.74 o                         
  10   2   3       1034.05       1135.87        57.63 o                         
  12   2   3          9.86          7.20         3.89 o                         
  14   2   3        889.58        846.07        24.21 o                         
  16   2   3        350.40        363.27        16.95 o                         
  18   2   3        112.75        119.11        18.67 o                         
  20   2   3         21.77         22.31         6.16 o                         
  22   2   3          3.38         21.40        32.66 o                         
 -23   3   3         13.96          0.00        24.10 o                         
 -21   3   3         38.22         36.21        13.16 o                         
 -19   3   3        102.02         92.26        23.56 o                         
 -17   3   3          1.89          0.00         4.26 o                         
 -15   3   3        110.02         79.50        13.52 o                         
 -13   3   3       1305.22       1300.53        72.06 o                         
 -11   3   3       1112.32       1141.45        42.45 o                         
  -9   3   3        935.04        885.85        27.96 o                         
  -7   3   3        971.91        919.75        20.92 o                         
  -5   3   3        183.53        211.51        21.13 o                         
  -3   3   3       1924.26       1775.07        38.05 o                         
  -1   3   3          0.00          0.00         2.00 o                         
   1   3   3       1378.56       1343.74        16.75 o                         
   3   3   3         31.19         32.24         3.07 o                         
   5   3   3       1247.92       1148.60        63.06 o                         
   7   3   3         46.72         50.22        10.04 o                         
   9   3   3        422.30        416.90        13.39 o                         
  11   3   3          4.75          3.80         3.52 o                         
  13   3   3        280.44        291.17        12.96 o                         
  15   3   3        634.48        592.03        20.21 o                         
  17   3   3         94.67         71.47         9.63 o                         
  19   3   3         12.43         13.91         6.03 o                         
  21   3   3          4.08          2.94         4.67 o                         
 -22   4   3        175.47        209.39        38.45 o                         
 -20   4   3         85.04         88.65        24.19 o                         
 -18   4   3         88.88        105.94        24.48 o                         
 -16   4   3         15.18          5.26         5.01 o                         
 -14   4   3       2176.38       2162.91       101.67 o                         
 -12   4   3         14.02          9.41         2.19 o                         
 -10   4   3          4.97          6.49         2.08 o                         
  -8   4   3       1161.53       1188.22        33.34 o                         
  -6   4   3        106.88         90.95        15.28 o                         
  -4   4   3       2157.93       2204.71        69.36 o                         
  -2   4   3        662.78        693.32        21.19 o                         
   0   4   3          0.01          0.00         1.43 o                         
   2   4   3        157.74        146.91         7.06 o                         
   4   4   3         56.70         94.13         9.21 o                         
   6   4   3        331.59        353.00        21.35 o                         
   8   4   3         11.29          4.26         2.90 o                         
  10   4   3         74.64         75.21        11.75 o                         
  12   4   3        828.32        784.35        41.76 o                         
  14   4   3        354.40        373.72        29.76 o                         
  16   4   3        267.11        277.36        26.86 o                         
  18   4   3         21.53         26.18        13.82 o                         
  20   4   3         15.06          0.00        23.20 o                         
 -21   5   3         20.21         35.83        18.40 o                         
 -19   5   3         17.83         32.95        15.20 o                         
 -17   5   3         31.59         18.89        10.92 o                         
 -15   5   3          1.04          8.96         6.70 o                         
 -13   5   3         72.46         67.85        19.03 o                         
 -11   5   3        438.46        467.98        46.06 o                         
  -9   5   3        202.39        223.25        15.18 o                         
  -7   5   3         19.37         16.52         7.15 o                         
  -5   5   3        440.49        413.01        25.78 o                         
  -3   5   3         27.98         26.44         4.63 o                         
  -1   5   3          0.10          0.00         1.85 o                         
   1   5   3         15.71         13.16         2.93 o                         
   3   5   3         43.16         41.18         8.24 o                         
   5   5   3          3.90          7.58         3.10 o                         
   7   5   3        190.50        196.26        14.59 o                         
   9   5   3          5.91          5.64         4.86 o                         
  11   5   3         85.80         81.24        13.88 o                         
  13   5   3        123.22        118.10        17.19 o                         
  15   5   3        421.29        410.46        33.54 o                         
  17   5   3          1.92          5.21         5.37 o                         
  19   5   3         22.31         33.61        11.90 o                         
 -18   6   3          1.13          3.59         6.80 o                         
 -16   6   3         55.23         66.95        21.16 o                         
 -14   6   3         49.14         52.32        17.77 o                         
 -12   6   3        874.45        943.56        69.74 o                         
 -10   6   3          2.00          9.69        10.28 o                         
  -8   6   3        123.90        110.88        20.56 o                         
  -6   6   3        129.95        126.54         9.79 o                         
  -4   6   3         22.30         20.24         3.24 o                         
  -2   6   3        155.20        148.01         6.71 o                         
   0   6   3        120.37        120.45         9.18 o                         
   2   6   3        174.61        167.44         9.03 o                         
   4   6   3        164.80        158.91        11.83 o                         
   6   6   3         12.99         15.11         4.60 o                         
   8   6   3         65.76         69.91         9.31 o                         
  10   6   3         34.42         25.02         7.54 o                         
  12   6   3         38.41         30.67         9.30 o                         
  14   6   3         55.18         55.59        12.66 o                         
  16   6   3          0.41          3.92         6.72 o                         
 -15   7   3         13.77          0.69         4.56 o                         
 -13   7   3          0.93         11.75        13.22 o                         
 -11   7   3          1.14          0.00         5.82 o                         
  -9   7   3          4.09          0.00         7.23 o                         
  -7   7   3         41.05         53.81        16.41 o                         
  -5   7   3         47.50         47.34         6.57 o                         
  -3   7   3          9.96          9.18         4.41 o                         
  -1   7   3         43.02         35.56         4.99 o                         
   1   7   3         25.94         28.79         5.39 o                         
   3   7   3         13.36         10.73         3.05 o                         
   5   7   3         11.90         10.11         4.19 o                         
   7   7   3         30.88         22.04         8.74 o                         
   9   7   3         36.24         34.42         8.80 o                         
  11   7   3        164.92        179.40        22.30 o                         
  13   7   3        158.22        176.26        23.11 o                         
 -10   8   3        166.22        220.78        36.25 o                         
  -8   8   3        223.58        200.56        23.80 o                         
  -6   8   3         42.36         41.91         8.24 o                         
  -4   8   3         14.42          9.54         7.28 o                         
  -2   8   3         15.53         12.97         4.26 o                         
   0   8   3          1.04          0.00         3.92 o                         
   2   8   3         79.64         82.34         9.65 o                         
   4   8   3          1.52          1.11         2.79 o                         
   6   8   3          9.86          7.15         3.83 o                         
   8   8   3         11.60         16.40         5.01 o                         
 -26   0   4          6.92         18.85        12.35 o                         
 -24   0   4          4.26          1.53         4.23 o                         
 -22   0   4        394.70        438.34        44.60 o                         
 -20   0   4         32.73         24.66        10.26 o                         
 -18   0   4      10391.50      10508.95       201.08 o                         
 -16   0   4        897.46        933.50        55.45 o                         
 -14   0   4        117.05         98.87        16.36 o                         
 -12   0   4       4488.86       4386.86       103.32 o                         
 -10   0   4       1937.01       1802.13        61.07 o                         
  -8   0   4       4238.69       4761.92        93.65 o                         
  -6   0   4      32825.02      32413.22       166.08 o                         
  -4   0   4       5331.49       5284.31        60.71 o                         
  -2   0   4         27.05         13.17         3.20 o                         
   0   0   4       3345.03       2857.44        31.78 o                         
   2   0   4       7461.98       7507.02        51.79 o                         
   4   0   4          0.23          0.00         3.86 o                         
   6   0   4          1.73          4.54         3.80 o                         
   8   0   4       5250.99       5449.90       113.08 o                         
  10   0   4       1774.82       1708.37        68.66 o                         
  12   0   4       3793.45       3785.57       108.78 o                         
  14   0   4         83.62         84.47        17.73 o                         
  16   0   4        150.76        148.78        23.76 o                         
  18   0   4          0.34          2.32         6.71 o                         
  20   0   4        156.74        156.40        27.53 o                         
  22   0   4         23.38         29.16        12.61 o                         
 -25   1   4          1.10          0.00         5.28 o                         
 -23   1   4         11.84         13.69         5.88 o                         
 -21   1   4         19.73         22.22         6.39 o                         
 -19   1   4          0.28          0.00         3.94 o                         
 -17   1   4        806.58        840.53        26.32 o                         
 -15   1   4       1937.16       1840.59        80.20 o                         
 -13   1   4       2085.16       1922.13        33.90 o                         
 -11   1   4        262.02        279.74        18.27 o                         
  -9   1   4       2711.13       2837.63        34.83 o                         
  -7   1   4       1685.49       1969.32        26.34 o                         
  -5   1   4        366.34        341.22        11.01 o                         
  -3   1   4       3744.35       3546.97        30.36 o                         
  -1   1   4       1939.08       1883.31        20.29 o                         
   1   1   4       9036.78       8972.00       100.63 o                         
   3   1   4       3535.28       3639.63        29.72 o                         
   5   1   4        525.43        556.27        24.81 o                         
   7   1   4        928.80        955.94        22.50 o                         
   9   1   4         96.74         85.53        10.59 o                         
  11   1   4        430.91        439.38        37.32 o                         
  13   1   4        436.52        396.66        20.84 o                         
  15   1   4        127.80        119.49        12.17 o                         
  17   1   4         44.56         42.60         7.45 o                         
  19   1   4         37.96         44.58         9.79 o                         
  21   1   4         14.68         10.91         5.71 o                         
 -24   2   4         22.08         48.86        12.86 o                         
 -22   2   4          8.57          1.24         5.01 o                         
 -20   2   4        288.85        302.94        18.47 o                         
 -18   2   4         40.40         50.78        10.25 o                         
 -16   2   4       2660.61       2567.19        59.62 o                         
 -14   2   4         52.31         38.95         5.52 o                         
 -12   2   4          6.58          7.29         2.85 o                         
 -10   2   4        118.79        107.79         9.29 o                         
  -8   2   4       2874.73       2764.34        65.34 o                         
  -6   2   4        225.11        313.26         8.89 o                         
  -4   2   4       5374.06       5634.18        58.37 o                         
  -2   2   4        109.09        124.28         6.43 o                         
   0   2   4       1381.36       1450.42        14.83 o                         
   2   2   4        132.07         95.71         4.40 o                         
   4   2   4        423.52        424.34        16.37 o                         
   6   2   4        878.90        839.24        22.93 o                         
   8   2   4         67.12         82.90        10.08 o                         
  10   2   4       2371.08       2233.18        50.05 o                         
  12   2   4        630.18        665.96        21.09 o                         
  14   2   4        347.31        421.20        18.60 o                         
  16   2   4         42.67         51.04         8.45 o                         
  18   2   4          7.78          0.84         3.61 o                         
  20   2   4          1.32         22.13        32.59 o                         
  22   2   4          2.05         31.27        24.90 o                         
 -23   3   4          3.09          0.00        16.07 o                         
 -21   3   4         34.10         28.75        13.41 o                         
 -19   3   4        485.28        480.00        26.94 o                         
 -17   3   4          1.82          0.00         9.71 o                         
 -15   3   4         30.54         42.00        15.95 o                         
 -13   3   4          6.64         12.41         8.87 o                         
 -11   3   4        343.98        288.83        31.40 o                         
  -9   3   4         34.49         22.57         4.29 o                         
  -7   3   4        292.86        336.57        14.53 o                         
  -5   3   4       1307.88       1492.21        57.05 o                         
  -3   3   4        116.13        119.55         7.18 o                         
  -1   3   4       1479.94       1394.76        19.55 o                         
   1   3   4         22.95         21.37         2.35 o                         
   3   3   4       1608.95       1726.31        24.79 o                         
   5   3   4        643.26        677.34        18.94 o                         
   7   3   4        132.39        127.63         8.18 o                         
   9   3   4          0.15          0.00         4.51 o                         
  11   3   4        904.27        935.76        24.81 o                         
  13   3   4        657.28        655.91        20.57 o                         
  15   3   4         19.08         11.94         2.95 o                         
  17   3   4        386.41        398.83        22.87 o                         
  19   3   4          0.34          0.00         5.66 o                         
  21   3   4          1.99          0.00         9.90 o                         
 -22   4   4        371.21        427.84        54.49 o                         
 -20   4   4          1.19         10.89        10.02 o                         
 -18   4   4        492.30        564.47        56.75 o                         
 -16   4   4        493.69        521.88        51.87 o                         
 -14   4   4       2392.52       2434.72       105.76 o                         
 -12   4   4        984.51        974.70        63.47 o                         
 -10   4   4          0.32          1.53         1.62 o                         
  -8   4   4        360.98        356.52        33.13 o                         
  -6   4   4         77.37         64.40        12.76 o                         
  -4   4   4        461.56        458.61        24.72 o                         
  -2   4   4       2234.42       2297.84        29.36 o                         
   0   4   4        636.89        659.66        15.53 o                         
   2   4   4          4.29          4.61         1.37 o                         
   4   4   4        636.65        677.05        16.14 o                         
   6   4   4          3.21          3.26         1.18 o                         
   8   4   4         79.10         66.03        10.19 o                         
  10   4   4          3.03          0.14         5.26 o                         
  12   4   4          0.93          0.00         8.26 o                         
  14   4   4         11.39         13.89         4.95 o                         
  16   4   4          6.87         18.05        11.54 o                         
  18   4   4         26.04         29.11        10.41 o                         
  20   4   4         11.84          0.00        23.26 o                         
 -21   5   4         86.18         81.35        25.17 o                         
 -19   5   4         34.76         48.44        18.64 o                         
 -17   5   4         13.21         11.31         8.81 o                         
 -15   5   4        209.84        222.66        34.21 o                         
 -13   5   4         61.52         58.34        17.91 o                         
 -11   5   4         16.61          5.39         4.63 o                         
  -9   5   4        362.14        333.82        35.60 o                         
  -7   5   4          3.56          0.00         6.14 o                         
  -5   5   4         45.99         39.88         7.44 o                         
  -3   5   4        687.88        682.54        39.34 o                         
  -1   5   4         82.65         81.00         5.69 o                         
   1   5   4          7.24          5.73         1.51 o                         
   3   5   4          5.76          3.21         2.36 o                         
   5   5   4        227.30        248.40        20.47 o                         
   7   5   4         36.92         36.61         7.49 o                         
   9   5   4          8.81         13.55         7.02 o                         
  11   5   4         19.80         16.98         4.72 o                         
  13   5   4        172.47        173.98        21.89 o                         
  15   5   4          4.87          7.90         6.37 o                         
  17   5   4          1.22          2.23         5.93 o                         
 -18   6   4          2.78         13.37         7.56 o                         
 -16   6   4        172.22        203.19        35.34 o                         
 -14   6   4        145.38        187.18        33.38 o                         
 -12   6   4       1156.13       1273.48        80.82 o                         
 -10   6   4        105.81        125.31        23.30 o                         
  -8   6   4         50.29         42.36        11.91 o                         
  -6   6   4        188.02        197.68        19.45 o                         
  -4   6   4          8.35          5.15         3.22 o                         
  -2   6   4          6.06          3.72         3.10 o                         
   0   6   4        142.66        144.82        10.18 o                         
   2   6   4          6.19         12.33         3.52 o                         
   4   6   4         16.44         15.28         3.84 o                         
   6   6   4         52.95         61.44         9.38 o                         
   8   6   4          0.21          1.95         2.70 o                         
  10   6   4        127.38        132.88        18.86 o                         
  12   6   4         60.42         62.38        12.34 o                         
  14   6   4          0.04          2.97         5.10 o                         
  16   6   4         62.80         85.66        16.79 o                         
 -15   7   4         10.40          2.77         4.22 o                         
 -13   7   4         75.25         72.07        22.77 o                         
 -11   7   4          7.55          6.34         4.93 o                         
  -9   7   4          3.02         11.79         8.40 o                         
  -7   7   4         29.32         33.76         9.90 o                         
  -5   7   4         17.45         18.36         4.88 o                         
  -3   7   4         45.29         37.31         6.46 o                         
  -1   7   4         77.25         85.09         7.86 o                         
   1   7   4          3.86          0.00         2.32 o                         
   3   7   4          0.02          0.00         2.23 o                         
   5   7   4          3.05          1.22         2.34 o                         
   7   7   4        182.78        174.67        15.76 o                         
   9   7   4         24.15         25.15         7.56 o                         
  11   7   4          6.54          9.31         7.95 o                         
 -10   8   4        430.18        433.94        36.96 o                         
  -8   8   4         13.39         15.90         9.27 o                         
  -6   8   4          0.16          3.57         3.63 o                         
  -4   8   4         33.34         29.37         7.87 o                         
  -2   8   4         29.78         26.92         7.40 o                         
   0   8   4         74.49         78.99         9.47 o                         
   2   8   4          0.97          1.84         3.79 o                         
   4   8   4          0.10          4.19         2.97 o                         
   6   8   4          0.17          0.66         2.84 o                         
 -25   1   5         42.85         50.40        12.20 o                         
 -23   1   5        252.11        296.05        20.82 o                         
 -21   1   5        141.51        133.97        14.12 o                         
 -19   1   5        249.72        263.09        23.45 o                         
 -17   1   5         46.94         60.17        10.54 o                         
 -15   1   5        607.56        581.99        20.77 o                         
 -13   1   5        418.69        449.44        37.72 o                         
 -11   1   5        598.55        711.00        34.91 o                         
  -9   1   5        151.81        180.37        14.66 o                         
  -7   1   5       1450.50       1548.86        56.21 o                         
  -5   1   5        725.90        720.29        20.66 o                         
  -3   1   5        448.28        403.45        14.50 o                         
  -1   1   5       3881.82       4111.83        51.09 o                         
   1   1   5         12.14         10.96         1.62 o                         
   3   1   5       3193.30       3400.00        30.39 o                         
   5   1   5       2466.43       2531.15        27.58 o                         
   7   1   5        173.59        227.63        26.36 o                         
   9   1   5       1978.20       1890.41        57.56 o                         
  11   1   5        684.49        692.80        55.17 o                         
  13   1   5       1434.07       1383.93        41.57 o                         
  15   1   5       1651.92       1647.27        36.55 o                         
  17   1   5        129.12        147.26        17.41 o                         
  19   1   5          0.04          1.12         3.38 o                         
  21   1   5          1.20          1.25         3.67 o                         
 -24   2   5        149.48        178.00        15.66 o                         
 -22   2   5        106.20        112.32        11.96 o                         
 -20   2   5       3208.72       3366.80        61.11 o                         
 -18   2   5       1296.47       1376.88        36.92 o                         
 -16   2   5       3793.48       3815.03        58.45 o                         
 -14   2   5       2382.09       2484.39        44.31 o                         
 -12   2   5        798.72        743.62        26.13 o                         
 -10   2   5        919.40        958.46        53.16 o                         
  -8   2   5       5688.51       5955.64       112.72 o                         
  -6   2   5       3315.50       3380.88        56.46 o                         
  -4   2   5       1838.29       1887.94        21.58 o                         
  -2   2   5        816.71        774.01        13.63 o                         
   0   2   5        133.48        141.32         4.41 o                         
   2   2   5        182.08        177.66         8.14 o                         
   4   2   5         14.32         16.84         3.07 o                         
   6   2   5       1313.32       1421.62        31.42 o                         
   8   2   5       2777.21       2727.24        54.15 o                         
  10   2   5        385.69        397.13        55.78 o                         
  12   2   5        501.24        570.11        65.29 o                         
  14   2   5         10.03         16.12         4.58 o                         
  16   2   5        245.78        255.51        15.33 o                         
  18   2   5        158.70        201.42        13.66 o                         
  20   2   5         10.45         27.90        15.47 o                         
 -23   3   5          1.54          9.10         6.13 o                         
 -21   3   5        247.03        256.95        29.05 o                         
 -19   3   5         39.12         11.91        54.55 o                         
 -17   3   5        724.46        778.25        61.13 o                         
 -15   3   5         21.48         49.23        16.19 o                         
 -13   3   5         21.59         29.11        11.91 o                         
 -11   3   5       1236.27       1208.96        25.70 o                         
  -9   3   5         10.17         13.37         2.38 o                         
  -7   3   5         50.47         61.25         4.11 o                         
  -5   3   5         79.21         88.73        10.72 o                         
  -3   3   5       2388.01       2512.52        47.28 o                         
  -1   3   5       2494.44       2533.09        27.62 o                         
   1   3   5          4.90          2.97         2.52 o                         
   3   3   5        467.50        509.60        14.64 o                         
   5   3   5          4.88          9.08         3.26 o                         
   7   3   5         32.54         35.29         4.92 o                         
   9   3   5         84.76         88.10         9.79 o                         
  11   3   5        569.61        539.34        20.47 o                         
  13   3   5        237.30        223.43        12.78 o                         
  15   3   5        242.65        245.78        18.23 o                         
  17   3   5        921.78        979.22        37.70 o                         
  19   3   5          5.93         14.08         8.06 o                         
 -22   4   5        307.70        331.44        47.50 o                         
 -20   4   5          3.37         31.46        16.88 o                         
 -18   4   5        123.73        127.43        28.32 o                         
 -16   4   5        293.37        299.56        40.08 o                         
 -14   4   5       1485.07       1495.71        82.46 o                         
 -12   4   5         76.11         81.83        18.59 o                         
 -10   4   5       1544.15       1558.21        38.56 o                         
  -8   4   5         65.54         54.47        13.44 o                         
  -6   4   5        507.04        523.82        28.70 o                         
  -4   4   5        134.79        103.96        13.57 o                         
  -2   4   5         29.11         25.04         4.30 o                         
   0   4   5          5.91          5.10         1.60 o                         
   2   4   5          8.84          9.60         1.79 o                         
   4   4   5        263.07        249.88        10.86 o                         
   6   4   5        698.97        689.93        20.73 o                         
   8   4   5        767.21        802.77        37.74 o                         
  10   4   5        100.06        111.64        21.52 o                         
  12   4   5         18.72          7.44         4.10 o                         
  14   4   5        157.00        179.06        22.63 o                         
  16   4   5        185.27        213.36        25.19 o                         
  18   4   5         32.18         26.75        11.96 o                         
 -21   5   5         81.43         87.80        25.32 o                         
 -19   5   5        153.16        186.69        36.25 o                         
 -17   5   5          0.02          0.00         6.75 o                         
 -15   5   5         11.01         13.44        12.07 o                         
 -13   5   5        116.75        100.77        21.92 o                         
 -11   5   5         13.10         24.43        11.35 o                         
  -9   5   5         23.07         26.81        10.80 o                         
  -7   5   5         14.10          8.26         3.14 o                         
  -5   5   5          0.53          0.00         3.27 o                         
  -3   5   5          4.39          3.79         2.91 o                         
  -1   5   5         13.42         20.50         2.77 o                         
   1   5   5        161.04        162.30         9.60 o                         
   3   5   5        159.31        136.78         8.29 o                         
   5   5   5        897.86        894.84        41.06 o                         
   7   5   5        135.39        128.48        16.13 o                         
   9   5   5        931.46        939.69        42.74 o                         
  11   5   5         47.02         41.12         8.78 o                         
  13   5   5         64.61         70.86        14.00 o                         
  15   5   5        129.84        133.67        20.37 o                         
  17   5   5         13.03         13.86         8.51 o                         
 -18   6   5         21.34         25.50        12.47 o                         
 -16   6   5        144.91        139.53        28.21 o                         
 -14   6   5        684.92        733.13        64.42 o                         
 -12   6   5        390.54        409.62        46.45 o                         
 -10   6   5        102.10        104.41        22.66 o                         
  -8   6   5         32.10         28.14         8.88 o                         
  -6   6   5          1.80          4.40         3.03 o                         
  -4   6   5        434.05        448.21        23.29 o                         
  -2   6   5        189.27        195.23        14.73 o                         
   0   6   5         25.87         23.59         3.99 o                         
   2   6   5        133.14        125.53        11.70 o                         
   4   6   5        192.27        173.65        14.13 o                         
   6   6   5        155.18        157.23        18.20 o                         
   8   6   5          4.84          5.77         4.46 o                         
  10   6   5          6.36          7.27         6.89 o                         
  12   6   5          0.41          7.71         6.54 o                         
  14   6   5         81.48         76.47        14.66 o                         
 -15   7   5         34.75         38.17        15.05 o                         
 -13   7   5          3.24          0.10         6.77 o                         
 -11   7   5          0.00          0.00         9.35 o                         
  -9   7   5          5.15          7.02         5.32 o                         
  -7   7   5         15.75         14.68         6.22 o                         
  -5   7   5         44.88         34.06         7.20 o                         
  -3   7   5         65.99         62.29         9.07 o                         
  -1   7   5         64.22         64.41         9.22 o                         
   1   7   5         44.42         36.69         7.19 o                         
   3   7   5          2.32          2.30         2.47 o                         
   5   7   5          2.90          0.00         3.01 o                         
   7   7   5          4.45         10.92         4.92 o                         
   9   7   5         21.35         23.57         7.91 o                         
  11   7   5          7.53          7.69         5.25 o                         
  -8   8   5          8.14          7.56         4.55 o                         
  -6   8   5         16.31         12.74         5.49 o                         
  -4   8   5         16.43          4.76         4.97 o                         
  -2   8   5         58.54         47.97        12.72 o                         
   0   8   5          1.30          1.88         4.82 o                         
   2   8   5         50.52         55.55         8.88 o                         
   4   8   5         71.03         68.21        10.81 o                         
   6   8   5          3.01          0.92         2.96 o                         
 -24   0   6          4.27         15.44        10.76 o                         
 -22   0   6        723.30        734.81        58.83 o                         
 -20   0   6       2342.90       2254.04        98.43 o                         
 -18   0   6       6349.82       6169.81       153.46 o                         
 -16   0   6       1371.80       1309.03        67.65 o                         
 -14   0   6       1742.36       1551.00        69.76 o                         
 -12   0   6          0.28          0.00         7.22 o                         
 -10   0   6       3598.24       4073.94       101.41 o                         
  -8   0   6       3511.32       3802.77        67.39 o                         
  -6   0   6       1741.25       1935.91        64.93 o                         
  -4   0   6          0.47          0.00         4.09 o                         
  -2   0   6       3502.10       3816.22        87.45 o                         
   0   0   6         54.38        104.85        48.97 o                         
   2   0   6        388.07        447.42        21.38 o                         
   4   0   6        697.86        916.59        20.47 o                         
   6   0   6       6055.72       5905.73       123.61 o                         
   8   0   6       1057.13       1134.52        57.13 o                         
  10   0   6       2160.12       2162.74        83.57 o                         
  12   0   6        394.29        441.38        39.55 o                         
  14   0   6       1932.76       1932.98        89.15 o                         
  16   0   6        472.59        496.91        48.41 o                         
  18   0   6          7.94          5.42         8.11 o                         
  20   0   6          1.37         10.20         6.90 o                         
 -25   1   6        106.93        115.88        18.11 o                         
 -23   1   6         46.81        100.12        14.19 o                         
 -21   1   6         11.83         13.08         8.05 o                         
 -19   1   6         90.13        102.81        15.01 o                         
 -17   1   6         42.03         42.68         8.44 o                         
 -15   1   6         59.30         60.50        10.30 o                         
 -13   1   6        115.63        160.98        20.05 o                         
 -11   1   6        111.14        103.94         8.63 o                         
  -9   1   6        994.79       1159.58        21.66 o                         
  -7   1   6         53.68         54.63         6.47 o                         
  -5   1   6       2609.01       2804.45        42.94 o                         
  -3   1   6       2011.97       2073.94        24.82 o                         
  -1   1   6       1319.56       1412.51        25.85 o                         
   1   1   6       6874.60       7228.86        87.68 o                         
   3   1   6       1320.88       1428.07        20.86 o                         
   5   1   6        727.83        775.31        19.23 o                         
   7   1   6        926.96        988.50        25.69 o                         
   9   1   6        452.24        455.25        35.22 o                         
  11   1   6        589.05        671.42        49.66 o                         
  13   1   6       3865.71       3486.31       127.12 o                         
  15   1   6       1537.83       1427.19        35.85 o                         
  17   1   6         11.55         20.45         6.81 o                         
  19   1   6          5.87          7.32         3.40 o                         
 -24   2   6         46.04         29.97        10.32 o                         
 -22   2   6        329.77        369.38        21.15 o                         
 -20   2   6        272.75        277.36        17.87 o                         
 -18   2   6        341.07        335.80        17.85 o                         
 -16   2   6        797.29        740.18        30.26 o                         
 -14   2   6         19.29         25.29         3.18 o                         
 -12   2   6       1127.87       1046.95        36.63 o                         
 -10   2   6        575.70        506.81        23.77 o                         
  -8   2   6         25.88         55.41         7.44 o                         
  -6   2   6        224.42        211.43         8.06 o                         
  -4   2   6        441.02        506.72        11.76 o                         
  -2   2   6         48.60         36.66         3.76 o                         
   0   2   6       1081.16       1158.35        24.32 o                         
   2   2   6         67.91         94.06         7.43 o                         
   4   2   6       1211.08       1263.52        31.87 o                         
   6   2   6        168.56        166.37         9.41 o                         
   8   2   6         50.06         63.46         8.72 o                         
  10   2   6        784.96        864.95        34.16 o                         
  12   2   6          1.38         17.75         8.43 o                         
  14   2   6        413.72        449.16        25.64 o                         
  16   2   6        130.33        158.48        12.89 o                         
  18   2   6         15.11         17.82         6.65 o                         
  20   2   6         13.14         20.65        11.89 o                         
 -23   3   6         32.24          0.00        24.82 o                         
 -21   3   6         42.82         55.72        19.35 o                         
 -19   3   6         13.30         10.78         6.73 o                         
 -17   3   6          0.50          2.51         6.88 o                         
 -15   3   6         54.67         38.95        15.48 o                         
 -13   3   6        917.39        846.77        30.03 o                         
 -11   3   6        229.24        224.73        11.22 o                         
  -9   3   6         24.29         21.99         3.13 o                         
  -7   3   6         35.04         38.78         3.36 o                         
  -5   3   6        913.88        918.15        19.56 o                         
  -3   3   6        429.91        405.98        17.04 o                         
  -1   3   6         67.84         69.38         9.08 o                         
   1   3   6       1356.52       1359.46        25.35 o                         
   3   3   6       3148.02       3178.08        45.56 o                         
   5   3   6        698.89        727.60        23.95 o                         
   7   3   6       1943.31       1944.41        39.75 o                         
   9   3   6         88.09         83.38        19.62 o                         
  11   3   6       2372.18       2297.28        60.21 o                         
  13   3   6        654.34        673.85        25.89 o                         
  15   3   6          0.98          0.11         5.47 o                         
  17   3   6        245.54        217.93        17.75 o                         
  19   3   6          0.64          4.32         4.07 o                         
 -22   4   6        412.28        507.92        59.63 o                         
 -20   4   6          0.98          4.98        10.28 o                         
 -18   4   6        343.96        348.27        44.05 o                         
 -16   4   6       1293.65       1291.77        83.34 o                         
 -14   4   6        861.13        816.42        61.95 o                         
 -12   4   6         64.50         64.66        16.93 o                         
 -10   4   6         91.35        106.15         9.31 o                         
  -8   4   6         58.65         64.34        10.74 o                         
  -6   4   6        284.15        335.50        23.79 o                         
  -4   4   6        190.48        195.70        11.38 o                         
  -2   4   6         29.82         40.95         4.72 o                         
   0   4   6         43.54         42.02         5.33 o                         
   2   4   6        419.46        400.64        16.60 o                         
   4   4   6        246.39        259.40        12.16 o                         
   6   4   6        650.26        690.08        36.20 o                         
   8   4   6        274.42        334.32        25.55 o                         
  10   4   6        199.45        206.54        31.93 o                         
  12   4   6        343.20        340.46        41.71 o                         
  14   4   6        440.17        442.29        35.95 o                         
  16   4   6          1.20          0.00         5.66 o                         
  18   4   6         30.25         30.89        11.89 o                         
 -21   5   6          0.09          0.70         8.22 o                         
 -19   5   6          0.26          0.00        12.55 o                         
 -17   5   6          8.79          0.00         6.69 o                         
 -15   5   6         53.99         65.76        19.25 o                         
 -13   5   6         16.49         16.76         9.90 o                         
 -11   5   6        127.42        104.18        21.71 o                         
  -9   5   6          1.41          0.05         6.32 o                         
  -7   5   6         50.90         64.10        10.79 o                         
  -5   5   6        873.55        877.14        40.12 o                         
  -3   5   6       1059.67       1018.96        24.12 o                         
  -1   5   6        213.99        208.75        11.71 o                         
   1   5   6          0.00          0.50         2.07 o                         
   3   5   6         94.52         93.52         9.02 o                         
   5   5   6        127.60        141.10        17.68 o                         
   7   5   6         40.80         50.34        10.59 o                         
   9   5   6        514.82        537.45        34.95 o                         
  11   5   6         13.46          3.61         3.71 o                         
  13   5   6        134.11        141.30        20.94 o                         
  15   5   6        364.29        404.68        36.90 o                         
 -18   6   6         21.17         33.69        16.43 o                         
 -16   6   6         76.20         70.12        20.90 o                         
 -14   6   6        264.11        284.93        40.76 o                         
 -12   6   6        829.40        871.84        68.11 o                         
 -10   6   6         82.34         79.53        14.39 o                         
  -8   6   6          0.90          0.29         3.24 o                         
  -6   6   6          1.68          0.00         5.15 o                         
  -4   6   6         61.90         57.43         8.62 o                         
  -2   6   6          0.37          1.85         2.66 o                         
   0   6   6          0.17          2.64         3.80 o                         
   2   6   6         45.37         43.62         7.35 o                         
   4   6   6        148.22        151.60        13.45 o                         
   6   6   6        152.11        177.92        20.13 o                         
   8   6   6         19.50         15.71         6.94 o                         
  10   6   6          3.15         11.46         5.91 o                         
  12   6   6         19.90         18.10         6.96 o                         
 -13   7   6          0.00          2.05         8.42 o                         
 -11   7   6         31.54         33.35        11.19 o                         
  -9   7   6         37.01         42.27        11.87 o                         
  -7   7   6         97.79         88.88        15.00 o                         
  -5   7   6         95.95         91.51        12.07 o                         
  -3   7   6         19.73         25.78         6.26 o                         
  -1   7   6         78.75         77.24        12.55 o                         
   1   7   6         16.27         23.74         6.05 o                         
   3   7   6         70.76         70.82         8.56 o                         
   5   7   6          1.83          2.42         2.12 o                         
   7   7   6        699.66        721.48        28.66 o                         
   9   7   6         12.77          7.54         4.34 o                         
  -8   8   6         17.72         20.90         6.68 o                         
  -6   8   6         16.44         11.36         4.14 o                         
  -4   8   6          5.98          3.36        12.88 o                         
  -2   8   6         28.04         28.37         8.50 o                         
   0   8   6         55.57         53.70         9.47 o                         
   2   8   6        105.24        115.87        10.83 o                         
 -25   1   7          3.41          3.70         5.12 o                         
 -23   1   7         74.28        107.25        19.08 o                         
 -21   1   7         30.52         32.02         8.77 o                         
 -19   1   7          0.65          2.45         3.84 o                         
 -17   1   7        618.25        595.33        22.53 o                         
 -15   1   7        582.08        573.45        22.91 o                         
 -13   1   7          5.64          9.63         5.85 o                         
 -11   1   7          0.42          0.00         2.99 o                         
  -9   1   7         78.71         85.37         8.99 o                         
  -7   1   7       3098.54       3164.14        52.26 o                         
  -5   1   7          4.30          0.00         2.33 o                         
  -3   1   7         96.37         76.36         9.19 o                         
  -1   1   7       4736.32       4883.13        51.12 o                         
   1   1   7       3764.32       3826.52        53.85 o                         
   3   1   7       1044.19       1092.77        19.10 o                         
   5   1   7        478.30        543.57        17.07 o                         
   7   1   7        130.62        142.76        14.98 o                         
   9   1   7       1999.22       1934.97        39.84 o                         
  11   1   7       3081.94       2903.95        52.00 o                         
  13   1   7        291.57        294.32        21.35 o                         
  15   1   7        130.81        210.80        65.16 o                         
  17   1   7          3.24          5.14         2.97 o                         
  19   1   7         28.56         35.44        10.27 o                         
 -24   2   7          5.13          0.00         6.73 o                         
 -22   2   7         40.41         25.55         8.40 o                         
 -20   2   7       1077.60       1126.62        41.78 o                         
 -18   2   7        766.99        697.58        30.55 o                         
 -16   2   7       1550.21       1458.03        41.06 o                         
 -14   2   7        386.42        361.92        23.44 o                         
 -12   2   7        191.17        199.05        16.44 o                         
 -10   2   7        277.64        269.35        18.31 o                         
  -8   2   7        335.89        416.48        18.76 o                         
  -6   2   7         45.51         61.10         4.75 o                         
  -4   2   7       2367.52       2296.40        44.31 o                         
  -2   2   7          1.30          0.42         1.43 o                         
   0   2   7        205.18        194.42        10.66 o                         
   2   2   7         68.22         80.68         9.41 o                         
   4   2   7       1284.00       1224.32        33.52 o                         
   6   2   7        178.70        186.93        10.41 o                         
   8   2   7        419.73        425.07        19.43 o                         
  10   2   7        216.60        201.08        23.85 o                         
  12   2   7       2125.45       2083.41        57.77 o                         
  14   2   7         32.13         43.65         9.70 o                         
  16   2   7        108.27         97.79        10.22 o                         
  18   2   7          0.19          0.00         4.20 o                         
 -23   3   7          8.97         20.18        13.47 o                         
 -21   3   7          6.82         11.33        11.00 o                         
 -19   3   7        109.91         92.35        22.14 o                         
 -17   3   7         45.48         40.63         8.46 o                         
 -15   3   7         86.37         81.83        10.84 o                         
 -13   3   7        191.47        156.21        13.38 o                         
 -11   3   7         30.54         33.94         4.72 o                         
  -9   3   7        377.89        383.26        16.89 o                         
  -7   3   7        859.84        834.05        18.16 o                         
  -5   3   7       1233.97       1163.72        20.96 o                         
  -3   3   7       1511.32       1533.13        26.55 o                         
  -1   3   7         28.97         32.02         3.97 o                         
   1   3   7        609.29        642.07        15.96 o                         
   3   3   7       1245.75       1252.36        64.84 o                         
   5   3   7         86.08         79.47        12.08 o                         
   7   3   7        607.24        593.50        34.28 o                         
   9   3   7        127.14        122.81        24.34 o                         
  11   3   7       1669.67       1573.66        50.97 o                         
  13   3   7        877.96        828.76        39.32 o                         
  15   3   7        117.11        120.39        13.40 o                         
  17   3   7          3.48          2.78         6.25 o                         
 -22   4   7        436.41        490.78        58.14 o                         
 -20   4   7         82.35         94.47        26.11 o                         
 -18   4   7         15.62         19.89        10.75 o                         
 -16   4   7        351.04        285.97        38.60 o                         
 -14   4   7       1016.91        926.69        66.42 o                         
 -12   4   7        675.88        662.94        52.76 o                         
 -10   4   7          9.14          1.41         5.45 o                         
  -8   4   7          0.44          0.13         4.99 o                         
  -6   4   7        685.87        667.20        34.89 o                         
  -4   4   7         20.80         17.46         3.74 o                         
  -2   4   7        343.08        351.22        23.04 o                         
   0   4   7          8.58          4.76         5.44 o                         
   2   4   7         89.42        106.10         8.35 o                         
   4   4   7        207.08        204.37        20.82 o                         
   6   4   7        236.29        249.03        22.98 o                         
   8   4   7          6.74          4.78         8.56 o                         
  10   4   7        532.74        562.02        54.26 o                         
  12   4   7          6.67          1.09         5.74 o                         
  14   4   7        194.95        206.56        26.17 o                         
  16   4   7          4.56          8.39         7.32 o                         
 -19   5   7          0.72          0.56         8.97 o                         
 -17   5   7          0.01          0.00         7.63 o                         
 -15   5   7        186.94        225.21        35.78 o                         
 -13   5   7        227.22        231.79        34.24 o                         
 -11   5   7        190.08        186.28        21.47 o                         
  -9   5   7         72.69         60.12        11.47 o                         
  -7   5   7         11.13          8.29         3.91 o                         
  -5   5   7         29.03         40.19        10.06 o                         
  -3   5   7          6.51          1.33         3.59 o                         
  -1   5   7        169.26        161.62        17.16 o                         
   1   5   7          8.39          5.64         2.62 o                         
   3   5   7         54.43         59.93         7.70 o                         
   5   5   7       1311.53       1361.92        56.16 o                         
   7   5   7          8.27         10.87         6.83 o                         
   9   5   7        887.55        923.32        47.79 o                         
  11   5   7          0.78          0.00         4.53 o                         
  13   5   7          0.14          5.47         6.18 o                         
  15   5   7        176.69        193.56        26.34 o                         
 -16   6   7          3.75         15.64        11.95 o                         
 -14   6   7        183.32        152.32        29.82 o                         
 -12   6   7         80.20         71.44        14.76 o                         
 -10   6   7         66.26         78.85        15.10 o                         
  -8   6   7          4.41          6.71         4.46 o                         
  -6   6   7          0.13          0.00         3.10 o                         
  -4   6   7         83.50         81.13        10.44 o                         
  -2   6   7         73.25         50.31        10.23 o                         
   0   6   7        197.45        206.32        20.56 o                         
   2   6   7        131.21        130.32        11.70 o                         
   4   6   7        301.61        318.01        19.68 o                         
   6   6   7         64.75         70.02         9.05 o                         
   8   6   7         50.03         73.67        14.28 o                         
  10   6   7         13.73         14.60         6.22 o                         
  12   6   7          4.70          2.75         7.90 o                         
 -13   7   7         27.20         27.16        10.14 o                         
 -11   7   7          3.85          0.00         4.87 o                         
  -9   7   7          8.96          7.03         3.35 o                         
  -7   7   7         67.88         63.78        10.32 o                         
  -5   7   7         18.56         14.34         3.58 o                         
  -3   7   7        212.32        202.27        16.85 o                         
  -1   7   7          1.27          2.99         4.22 o                         
   1   7   7         31.48         30.73         6.27 o                         
   3   7   7         99.49        113.01        12.65 o                         
   5   7   7          0.80          3.11         5.85 o                         
   7   7   7        109.06        125.95        19.11 o                         
  -4   8   7          4.52          1.92         8.96 o                         
  -2   8   7         34.29         29.22         9.52 o                         
 -24   0   8        338.71        520.98        62.48 o                         
 -22   0   8        152.82        248.49        74.51 o                         
 -20   0   8        552.87        442.04        44.17 o                         
 -18   0   8       1578.05       1484.48        78.83 o                         
 -16   0   8       2459.06       2363.20        95.33 o                         
 -14   0   8         19.59         23.43        12.06 o                         
 -12   0   8        133.99        132.11        15.59 o                         
 -10   0   8        697.13        733.37        15.58 o                         
  -8   0   8        178.83        218.37        26.10 o                         
  -6   0   8       4814.36       4628.57       114.66 o                         
  -4   0   8         68.65         77.01        14.14 o                         
  -2   0   8        384.68        373.32        13.27 o                         
   0   0   8         33.79         47.45        11.89 o                         
   2   0   8       1105.91        945.61        21.27 o                         
   4   0   8        565.98        546.69        17.68 o                         
   6   0   8       1158.37       1098.49        30.62 o                         
   8   0   8       1587.13       1462.42        71.32 o                         
  10   0   8       2523.93       2251.40        93.97 o                         
  12   0   8          0.36          0.00         5.61 o                         
  14   0   8        427.20        365.92        41.06 o                         
  16   0   8         43.76         36.65        14.57 o                         
  18   0   8        173.04        321.42        94.43 o                         
 -23   1   8         23.77         25.96         6.47 o                         
 -21   1   8        155.06        193.49        14.54 o                         
 -19   1   8        379.98        408.57        21.45 o                         
 -17   1   8         89.50        109.40        13.80 o                         
 -15   1   8        605.99        580.38        20.83 o                         
 -13   1   8        246.31        273.01        11.90 o                         
 -11   1   8        639.69        699.08        27.98 o                         
  -9   1   8       1957.82       1987.07        45.07 o                         
  -7   1   8        405.34        396.69        23.77 o                         
  -5   1   8        237.43        208.91         8.12 o                         
  -3   1   8        208.91        186.13        15.54 o                         
  -1   1   8       1654.48       1721.69        27.79 o                         
   1   1   8       1562.38       1597.28        37.33 o                         
   3   1   8          0.65          2.25         1.38 o                         
   5   1   8         51.69         56.32         5.40 o                         
   7   1   8         59.81         76.27        14.49 o                         
   9   1   8       1937.72       1798.49        40.30 o                         
  11   1   8        466.57        465.20        22.25 o                         
  13   1   8         35.20         33.45         9.47 o                         
  15   1   8         13.55         93.01        53.00 o                         
  17   1   8          2.53          6.00         6.42 o                         
 -24   2   8        122.96        123.64        13.12 o                         
 -22   2   8        421.62        471.45        27.20 o                         
 -20   2   8         59.01         38.60        15.41 o                         
 -18   2   8        434.09        375.83        43.04 o                         
 -16   2   8        283.69        267.37        22.24 o                         
 -14   2   8        810.82        737.88        34.75 o                         
 -12   2   8         54.86         58.37         7.67 o                         
 -10   2   8          2.12          0.00         2.88 o                         
  -8   2   8       1225.00       1200.00        33.99 o                         
  -6   2   8         22.08         42.54         8.91 o                         
  -4   2   8        180.34        178.42         9.55 o                         
  -2   2   8        100.00        109.47         6.12 o                         
   0   2   8         65.36         49.49         5.98 o                         
   2   2   8          3.27          0.00         2.87 o                         
   4   2   8        164.30        163.96        12.94 o                         
   6   2   8        756.59        736.98        22.43 o                         
   8   2   8       1560.25       1516.97        37.92 o                         
  10   2   8        164.68        168.96        15.65 o                         
  12   2   8         27.12         31.56         8.65 o                         
  14   2   8          0.00          1.11        10.33 o                         
  16   2   8        116.99        123.68        12.94 o                         
  18   2   8          7.83         13.79         5.12 o                         
 -23   3   8         23.89         22.57        11.61 o                         
 -21   3   8          5.42          0.00         5.91 o                         
 -19   3   8         75.87         70.13        20.79 o                         
 -17   3   8        193.42        178.56        16.74 o                         
 -15   3   8         13.21         10.81         3.76 o                         
 -13   3   8        352.36        358.06        22.69 o                         
 -11   3   8        235.79        276.83        16.04 o                         
  -9   3   8          2.32          0.00         4.43 o                         
  -7   3   8        352.45        383.80        12.60 o                         
  -5   3   8          0.90          2.34         1.53 o                         
  -3   3   8       1211.91       1259.22        26.11 o                         
  -1   3   8        270.14        278.43        12.91 o                         
   1   3   8        207.77        218.29        12.37 o                         
   3   3   8        239.39        247.68         9.20 o                         
   5   3   8         85.86         99.46        14.46 o                         
   7   3   8        867.85        873.26        43.66 o                         
   9   3   8         92.44         91.31        20.39 o                         
  11   3   8         29.37         11.48        12.47 o                         
  13   3   8        170.69        163.89        16.59 o                         
  15   3   8         25.80          0.00        27.58 o                         
  17   3   8          1.29          1.25        10.44 o                         
 -20   4   8        145.54        207.26        36.48 o                         
 -18   4   8         78.38         95.46        23.78 o                         
 -16   4   8          1.84          9.31         6.15 o                         
 -14   4   8          1.23          1.44         4.95 o                         
 -12   4   8        160.70        156.67        18.92 o                         
 -10   4   8         14.64         15.20         6.13 o                         
  -8   4   8         57.69         47.44         9.82 o                         
  -6   4   8         21.33         24.71         7.48 o                         
  -4   4   8         34.03         36.30        12.09 o                         
  -2   4   8        540.46        562.80        33.81 o                         
   0   4   8         56.41         52.76         9.21 o                         
   2   4   8         41.73         58.83         6.26 o                         
   4   4   8         36.04         38.42         5.01 o                         
   6   4   8        199.80        225.36        23.19 o                         
   8   4   8          2.10          0.67         5.05 o                         
  10   4   8          5.70         14.95        13.42 o                         
  12   4   8        112.19        124.91        27.68 o                         
  14   4   8         77.68         63.96        21.01 o                         
 -19   5   8          2.59          6.60         9.65 o                         
 -17   5   8          0.74          0.68         5.72 o                         
 -15   5   8         48.40         64.06        19.03 o                         
 -13   5   8         12.50         13.98         5.89 o                         
 -11   5   8          1.58          1.88         5.63 o                         
  -9   5   8          2.65          3.07         2.95 o                         
  -7   5   8         10.78          3.95         4.15 o                         
  -5   5   8        794.15        852.22        42.70 o                         
  -3   5   8          1.30          1.79         7.08 o                         
  -1   5   8         54.18         49.75        10.57 o                         
   1   5   8         78.88         77.66        12.90 o                         
   3   5   8          3.71          2.22         1.86 o                         
   5   5   8        224.49        243.29        25.45 o                         
   7   5   8        118.80        121.52        17.34 o                         
   9   5   8        324.83        323.31        29.28 o                         
  11   5   8         17.78         11.21         9.94 o                         
  13   5   8         13.09          9.73         6.86 o                         
 -16   6   8         86.01        122.13        28.72 o                         
 -14   6   8         22.26         26.11         8.68 o                         
 -12   6   8          3.46          0.00         4.10 o                         
 -10   6   8        145.55        154.35        20.50 o                         
  -8   6   8        150.71        138.31        18.78 o                         
  -6   6   8         13.11         12.59         7.32 o                         
  -4   6   8         60.43         71.09         9.90 o                         
  -2   6   8         82.65         81.84        13.78 o                         
   0   6   8         68.95         82.26        13.36 o                         
   2   6   8         21.14         29.76         9.44 o                         
   4   6   8        104.29        109.79        17.33 o                         
   6   6   8         15.44         17.45         7.46 o                         
   8   6   8        167.60        167.41        22.05 o                         
  10   6   8         16.91         10.93         8.22 o                         
 -11   7   8          0.73          0.94         6.43 o                         
  -9   7   8         15.90          5.14         7.21 o                         
  -7   7   8         41.52         30.91         7.77 o                         
  -5   7   8         55.55         46.94         7.65 o                         
  -3   7   8          5.88         11.88         5.63 o                         
  -1   7   8          3.66          9.06         6.75 o                         
   1   7   8         14.06         23.92         9.24 o                         
   3   7   8         32.86         45.54        12.41 o                         
   5   7   8          5.23          6.31         7.53 o                         
 -23   1   9         16.23         25.35         9.23 o                         
 -21   1   9         99.23        111.05        10.25 o                         
 -19   1   9        213.82        214.73        15.72 o                         
 -17   1   9         95.30         89.03         7.40 o                         
 -15   1   9          2.23          2.79         2.23 o                         
 -13   1   9         79.07         57.00         8.19 o                         
 -11   1   9         90.15         91.87        12.67 o                         
  -9   1   9        195.30        205.68        18.84 o                         
  -7   1   9        619.08        588.79        30.51 o                         
  -5   1   9        142.36        145.75        15.23 o                         
  -3   1   9        961.08        983.23        25.50 o                         
  -1   1   9        507.28        513.14        15.69 o                         
   1   1   9        159.96        174.46        13.14 o                         
   3   1   9        158.18        156.82         9.11 o                         
   5   1   9        168.95        199.91        11.28 o                         
   7   1   9         16.92         10.15         4.11 o                         
   9   1   9        323.21        348.16        26.08 o                         
  11   1   9         41.92         39.35         9.56 o                         
  13   1   9         96.04        105.51        16.38 o                         
  15   1   9        104.64        187.31        59.03 o                         
  17   1   9          4.06          0.00         3.47 o                         
 -22   2   9         54.00         91.09        26.09 o                         
 -20   2   9        341.91        341.48        28.13 o                         
 -18   2   9        644.50        720.21        38.73 o                         
 -16   2   9         21.31         13.31         5.59 o                         
 -14   2   9        256.44        223.33        17.04 o                         
 -12   2   9        238.32        199.62        15.28 o                         
 -10   2   9        420.60        440.64        22.44 o                         
  -8   2   9        158.12        182.32        16.84 o                         
  -6   2   9        417.74        418.88        14.57 o                         
  -4   2   9        809.75        802.06        32.89 o                         
  -2   2   9         43.82         47.52         5.11 o                         
   0   2   9        152.67        148.45        10.34 o                         
   2   2   9       1250.47       1246.26        36.88 o                         
   4   2   9        969.45        918.41        32.44 o                         
   6   2   9        117.11         91.69         7.65 o                         
   8   2   9          0.06          2.80         4.95 o                         
  10   2   9         41.22         22.34         9.12 o                         
  12   2   9        295.49        269.50        21.29 o                         
  14   2   9         40.39         50.26        10.27 o                         
  16   2   9        117.89        118.62        25.64 o                         
 -21   3   9          1.36         14.43        12.04 o                         
 -19   3   9         63.63         56.47        18.59 o                         
 -17   3   9        252.41        245.13        35.48 o                         
 -15   3   9          1.77          4.16         2.75 o                         
 -13   3   9        158.08        159.35        13.53 o                         
 -11   3   9         79.08         66.74         8.51 o                         
  -9   3   9          0.49          0.00         2.10 o                         
  -7   3   9         17.22         16.00         3.00 o                         
  -5   3   9        360.81        361.37        15.22 o                         
  -3   3   9         10.65         10.01         2.42 o                         
  -1   3   9         66.23         66.74         7.08 o                         
   1   3   9         89.00         90.45         8.66 o                         
   3   3   9          0.00          0.00         1.57 o                         
   5   3   9        267.96        253.21        24.35 o                         
   7   3   9        733.21        751.70        42.26 o                         
   9   3   9         31.80         30.04        14.13 o                         
  11   3   9         56.49         76.70        20.81 o                         
  13   3   9         21.85          2.06        12.30 o                         
  15   3   9         44.62         10.52        22.75 o                         
 -20   4   9          3.00          8.87        11.47 o                         
 -18   4   9        111.25        118.46        27.65 o                         
 -16   4   9         97.05        131.72        27.50 o                         
 -14   4   9         17.87         10.15         6.52 o                         
 -12   4   9        451.77        413.85        32.06 o                         
 -10   4   9        480.63        451.07        32.73 o                         
  -8   4   9          2.20          3.76         3.58 o                         
  -6   4   9        440.90        465.99        48.21 o                         
  -4   4   9        414.19        404.37        27.11 o                         
  -2   4   9         64.26         68.48        11.31 o                         
   0   4   9        291.45        293.16        22.98 o                         
   2   4   9        211.81        230.43        32.74 o                         
   4   4   9        761.84        775.62        44.69 o                         
   6   4   9        523.95        530.85        37.09 o                         
   8   4   9         11.04         16.36         7.18 o                         
  10   4   9        301.78        334.51        45.27 o                         
  12   4   9         64.75         73.57        22.62 o                         
  14   4   9        200.99        214.50        37.40 o                         
 -17   5   9          0.66          0.00         5.77 o                         
 -15   5   9        184.27        178.47        23.04 o                         
 -13   5   9         21.91         18.69         5.30 o                         
 -11   5   9          1.48          9.26         4.94 o                         
  -9   5   9        107.05        119.21        17.12 o                         
  -7   5   9         39.58         27.40         8.77 o                         
  -5   5   9          3.39          1.96         4.71 o                         
  -3   5   9        419.40        426.26        37.79 o                         
  -1   5   9        112.54        116.25        15.70 o                         
   1   5   9        127.66        128.77        16.44 o                         
   3   5   9         20.09         27.45         8.63 o                         
   5   5   9        131.82        129.98        19.28 o                         
   7   5   9         29.23         35.11        10.98 o                         
   9   5   9          2.24          0.00         4.29 o                         
  11   5   9          1.60          0.05         7.34 o                         
 -14   6   9          0.35          9.77         7.39 o                         
 -12   6   9         31.72         34.38        11.19 o                         
 -10   6   9          7.98          7.77         5.43 o                         
  -8   6   9          3.15          5.06         3.98 o                         
  -6   6   9          0.81          0.00         3.90 o                         
  -4   6   9         34.27         27.20         7.25 o                         
  -2   6   9        160.30        177.26        20.34 o                         
   0   6   9          9.01         19.40         8.30 o                         
   2   6   9        182.63        191.77        32.13 o                         
   4   6   9         77.08         67.99        13.77 o                         
   6   6   9         24.49         26.19         9.68 o                         
   8   6   9          1.03          3.71         4.53 o                         
  -9   7   9          2.90          6.02         5.13 o                         
  -7   7   9         64.94         68.18        10.86 o                         
  -5   7   9         10.96          7.35         5.00 o                         
  -3   7   9         29.52         30.93         8.59 o                         
  -1   7   9         91.49        103.18        17.35 o                         
   1   7   9         41.83         60.77        13.75 o                         
   3   7   9        245.41        268.73        29.25 o                         
 -22   0  10        139.29        163.23        30.15 o                         
 -20   0  10        383.90        513.21        38.45 o                         
 -18   0  10         53.99         54.26        16.25 o                         
 -16   0  10        685.98        593.63        54.24 o                         
 -14   0  10        360.75        315.37        37.40 o                         
 -12   0  10        251.70        270.93        33.52 o                         
 -10   0  10        989.75        867.37        58.50 o                         
  -8   0  10       1650.40       1646.23        78.34 o                         
  -6   0  10        844.11        850.97        54.19 o                         
  -4   0  10       1069.80       1029.88        34.71 o                         
  -2   0  10         69.93         63.40        13.52 o                         
   0   0  10       3443.38       3394.64        45.83 o                         
   2   0  10        760.27        591.69        19.68 o                         
   4   0  10        155.26        167.84        17.10 o                         
   6   0  10       2008.24       1804.68        65.13 o                         
   8   0  10         92.91        171.18        66.70 o                         
  10   0  10        606.65        634.07        72.29 o                         
  12   0  10         28.26        104.73        80.30 o                         
  14   0  10        479.56        565.91        30.43 o                         
 -23   1  10          0.12          0.00         9.01 o                         
 -21   1  10         42.64         37.89        10.18 o                         
 -19   1  10          1.36          2.06         4.07 o                         
 -17   1  10        110.19         85.28        11.82 o                         
 -15   1  10        144.33        138.77        14.79 o                         
 -13   1  10          0.56          0.00         5.53 o                         
 -11   1  10        260.98        254.95        24.15 o                         
  -9   1  10        340.09        345.57        25.41 o                         
  -7   1  10        392.45        352.33        25.28 o                         
  -5   1  10       2183.73       2199.48        62.31 o                         
  -3   1  10         52.10         53.75         6.10 o                         
  -1   1  10        816.06        728.01        15.59 o                         
   1   1  10         68.94         94.74         9.20 o                         
   3   1  10        848.80        906.49        23.96 o                         
   5   1  10         92.82         93.58         7.75 o                         
   7   1  10        191.21        187.66        13.28 o                         
   9   1  10         14.82         13.48         7.02 o                         
  11   1  10         86.95        124.86        12.17 o                         
  13   1  10        332.39        399.85        22.54 o                         
  15   1  10         10.76         46.58        27.05 o                         
 -22   2  10          2.65          1.81         9.82 o                         
 -20   2  10         10.49         19.11         7.12 o                         
 -18   2  10          0.65          0.00         2.47 o                         
 -16   2  10          1.35          0.00         1.95 o                         
 -14   2  10        220.87        174.35        15.27 o                         
 -12   2  10          0.03          0.59         3.44 o                         
 -10   2  10        133.38        122.97        15.34 o                         
  -8   2  10       1167.33       1170.74        45.64 o                         
  -6   2  10        149.23        150.53         8.97 o                         
  -4   2  10         52.71         42.22         5.03 o                         
  -2   2  10        984.57        988.85        24.93 o                         
   0   2  10         56.83         55.25         9.08 o                         
   2   2  10        157.51        140.79        12.90 o                         
   4   2  10        112.41        117.43        12.35 o                         
   6   2  10        163.87        158.49        14.56 o                         
   8   2  10        903.57        873.01        30.56 o                         
  10   2  10         54.23         44.48        10.54 o                         
  12   2  10        245.77        220.58        19.14 o                         
  14   2  10          1.32          0.00         8.14 o                         
 -21   3  10         18.85          7.40         7.32 o                         
 -19   3  10         38.42         45.49        17.71 o                         
 -17   3  10         18.17         24.27         9.74 o                         
 -15   3  10        476.16        409.12        22.79 o                         
 -13   3  10          4.17          0.00         2.68 o                         
 -11   3  10        226.57        232.94        16.65 o                         
  -9   3  10        402.93        419.31        25.41 o                         
  -7   3  10        613.72        628.37        31.16 o                         
  -5   3  10       1454.84       1542.74        34.32 o                         
  -3   3  10        321.78        334.37        16.18 o                         
  -1   3  10       1040.24       1056.01        29.09 o                         
   1   3  10         71.02         66.83         9.82 o                         
   3   3  10        145.88        147.47        13.35 o                         
   5   3  10        149.35        141.02        13.38 o                         
   7   3  10         76.35         83.04        14.81 o                         
   9   3  10         19.53         16.28         8.88 o                         
  11   3  10         82.22         77.55        23.81 o                         
  13   3  10          0.05          0.00         8.60 o                         
 -20   4  10        191.27        235.99        40.26 o                         
 -18   4  10         27.53         12.52        15.08 o                         
 -16   4  10         44.77         50.94        12.46 o                         
 -14   4  10        132.09        133.15        19.79 o                         
 -12   4  10         67.88         83.69        15.31 o                         
 -10   4  10         14.51         14.83         8.77 o                         
  -8   4  10         89.90        104.01        24.07 o                         
  -6   4  10         64.32         60.15        17.46 o                         
  -4   4  10        266.40        289.63        23.57 o                         
  -2   4  10         72.00         74.28        12.05 o                         
   0   4  10         21.44         15.99         5.46 o                         
   2   4  10        453.19        495.66        49.71 o                         
   4   4  10          0.00          0.00         5.75 o                         
   6   4  10          3.05          0.92         3.81 o                         
   8   4  10         48.56         53.07        13.44 o                         
  10   4  10        175.69        216.13        38.93 o                         
  12   4  10          1.60          8.36        11.51 o                         
 -17   5  10         23.63         26.74         8.75 o                         
 -15   5  10         65.44         63.13        14.50 o                         
 -13   5  10        137.45        137.45        20.61 o                         
 -11   5  10          0.13          8.49         4.48 o                         
  -9   5  10         51.15         68.02        14.47 o                         
  -7   5  10         71.84         76.58        22.07 o                         
  -5   5  10          9.72          4.47        10.19 o                         
  -3   5  10         96.49        100.90        15.39 o                         
  -1   5  10        355.73        356.48        27.95 o                         
   1   5  10        143.83        148.27        18.03 o                         
   3   5  10         97.12        101.07        16.65 o                         
   5   5  10        260.99        305.86        30.84 o                         
   7   5  10         16.05         18.27         7.40 o                         
   9   5  10        110.82        131.43        19.57 o                         
 -12   6  10        106.07        112.10        19.24 o                         
 -10   6  10         46.80         55.02        12.95 o                         
  -8   6  10        166.71        187.85        23.70 o                         
  -6   6  10         19.39          4.30         5.22 o                         
  -4   6  10         63.34         61.44        12.08 o                         
  -2   6  10        467.51        499.87        35.52 o                         
   0   6  10        307.39        339.10        28.94 o                         
   2   6  10         59.43         76.08        16.81 o                         
   4   6  10         69.91         75.03        15.97 o                         
   6   6  10         10.65          9.29         5.97 o                         
 -21   1  11          9.51         16.43         6.02 o                         
 -19   1  11         61.59         55.23        10.01 o                         
 -17   1  11        609.06        563.47        38.64 o                         
 -15   1  11          1.08          0.00         4.63 o                         
 -13   1  11        255.45        227.08        23.00 o                         
 -11   1  11        124.37        111.97        15.60 o                         
  -9   1  11       1164.21       1130.50        48.47 o                         
  -7   1  11       2855.77       2954.03        76.71 o                         
  -5   1  11         67.67         70.21         7.09 o                         
  -3   1  11       1490.77       1497.68        32.04 o                         
  -1   1  11         11.63         15.29         3.62 o                         
   1   1  11       1040.38        973.32        20.66 o                         
   3   1  11         42.19         34.35         6.64 o                         
   5   1  11        278.36        274.04        14.05 o                         
   7   1  11          4.23          0.00         3.21 o                         
   9   1  11         29.68         48.09         7.11 o                         
  11   1  11         40.50         51.52         7.87 o                         
  13   1  11         68.52         81.35        10.61 o                         
 -20   2  11         63.31         64.56        14.92 o                         
 -18   2  11        171.87        144.67        15.77 o                         
 -16   2  11        215.81        215.80        18.82 o                         
 -14   2  11          3.31         13.97         4.47 o                         
 -12   2  11        735.52        720.65        38.77 o                         
 -10   2  11        487.86        499.59        31.78 o                         
  -8   2  11        119.20        118.34        15.40 o                         
  -6   2  11       1796.22       1825.41        59.25 o                         
  -4   2  11        132.01        118.86         9.00 o                         
  -2   2  11        416.85        406.28        16.56 o                         
   0   2  11        480.54        449.53        27.73 o                         
   2   2  11        217.89        196.40        16.03 o                         
   4   2  11        754.20        703.05        31.52 o                         
   6   2  11          7.91          2.25         2.88 o                         
   8   2  11         22.99         24.95         7.43 o                         
  10   2  11          0.07          0.37         3.45 o                         
  12   2  11        222.82        214.29        18.29 o                         
 -19   3  11         17.33         29.80        10.38 o                         
 -17   3  11        142.07        123.64        19.91 o                         
 -15   3  11        145.58        125.76        19.24 o                         
 -13   3  11        120.80        124.90        13.02 o                         
 -11   3  11        205.47        223.09        20.18 o                         
  -9   3  11          9.74          9.43         4.45 o                         
  -7   3  11        211.53        219.73        14.04 o                         
  -5   3  11         46.05         46.20         5.53 o                         
  -3   3  11       1382.68       1424.24        35.37 o                         
  -1   3  11          0.38          0.52         1.58 o                         
   1   3  11        361.92        356.43        23.71 o                         
   3   3  11        378.54        397.10        23.16 o                         
   5   3  11         82.92         86.56        10.92 o                         
   7   3  11         55.82         47.86        11.74 o                         
   9   3  11        179.01        220.51        37.91 o                         
  11   3  11         28.00         39.07        15.98 o                         
 -18   4  11          0.04          0.00         6.96 o                         
 -16   4  11         44.66         32.75        10.99 o                         
 -14   4  11         34.25         38.09        11.63 o                         
 -12   4  11        292.42        257.99        27.80 o                         
 -10   4  11        385.83        405.18        49.74 o                         
  -8   4  11         43.30         49.52        19.85 o                         
  -6   4  11        265.83        262.23        22.68 o                         
  -4   4  11       1424.79       1411.89        53.65 o                         
  -2   4  11        281.94        311.27        24.20 o                         
   0   4  11         14.99         10.80         4.50 o                         
   2   4  11        102.09        120.21        19.26 o                         
   4   4  11         80.56         75.86        14.69 o                         
   6   4  11        142.19        155.38        22.38 o                         
   8   4  11          4.60          8.20         5.99 o                         
  10   4  11         11.56         14.15        12.20 o                         
 -15   5  11          3.28          4.03         6.17 o                         
 -13   5  11        407.28        396.53        35.15 o                         
 -11   5  11        115.85        137.06        20.60 o                         
  -9   5  11        194.93        196.79        36.65 o                         
  -7   5  11        345.52        349.18        31.39 o                         
  -5   5  11         24.20         24.01         9.61 o                         
  -3   5  11        302.96        341.80        28.08 o                         
  -1   5  11        187.63        204.02        21.85 o                         
   1   5  11         21.24         23.36        12.47 o                         
   3   5  11        134.71        151.27        22.45 o                         
   5   5  11          2.57          3.88         4.85 o                         
   7   5  11         28.37         29.37        10.60 o                         
 -10   6  11          1.11          8.70         7.26 o                         
  -8   6  11         10.42          9.04         3.59 o                         
  -6   6  11         21.59         14.62         7.84 o                         
  -4   6  11        130.05        146.65        19.62 o                         
  -2   6  11        129.46        133.06        19.87 o                         
   0   6  11         39.75         50.17        13.01 o                         
   2   6  11         27.92         21.37         8.29 o                         
 -20   0  12          4.71          5.64        10.86 o                         
 -18   0  12         36.98         45.08        17.73 o                         
 -16   0  12          3.05          0.00         9.39 o                         
 -14   0  12        505.35        467.94        48.68 o                         
 -12   0  12         11.82         19.91         7.01 o                         
 -10   0  12       1310.09       1315.28        78.32 o                         
  -8   0  12       3947.48       4041.58       136.19 o                         
  -6   0  12        307.53        311.38        36.72 o                         
  -4   0  12        106.10         82.66        16.97 o                         
  -2   0  12        520.66        563.54        47.95 o                         
   0   0  12         35.36         26.65         8.08 o                         
   2   0  12        324.74        258.49        13.32 o                         
   4   0  12         86.06         47.14         6.10 o                         
   6   0  12        247.69        237.46        16.97 o                         
   8   0  12          5.39         20.39        20.45 o                         
  10   0  12        150.10        180.18        32.64 o                         
  12   0  12         74.51        142.73        31.52 o                         
 -21   1  12         70.94        104.16        18.60 o                         
 -19   1  12        412.15        387.70        33.72 o                         
 -17   1  12        117.94        102.68        16.82 o                         
 -15   1  12         80.55         63.11        12.70 o                         
 -13   1  12        130.15        138.21        18.77 o                         
 -11   1  12        466.52        432.78        31.87 o                         
  -9   1  12        168.61        212.09        21.91 o                         
  -7   1  12         59.35         61.74        12.02 o                         
  -5   1  12       1378.76       1385.78        33.50 o                         
  -3   1  12         40.71         32.86         5.37 o                         
  -1   1  12        920.54        844.79        34.00 o                         
   1   1  12        386.90        385.33        20.39 o                         
   3   1  12        438.31        460.40        19.96 o                         
   5   1  12         66.95         46.39         8.35 o                         
   7   1  12         16.91         10.44         4.88 o                         
   9   1  12        146.33        168.34        13.22 o                         
  11   1  12        320.35        397.77        25.39 o                         
 -20   2  12         46.47         52.61        15.06 o                         
 -18   2  12          5.19          3.57         4.54 o                         
 -16   2  12         70.47         61.70        12.54 o                         
 -14   2  12          0.88          2.11         3.85 o                         
 -12   2  12         13.86         15.52         7.02 o                         
 -10   2  12        644.76        754.67        40.65 o                         
  -8   2  12        461.11        504.49        33.11 o                         
  -6   2  12        924.57        915.34        31.09 o                         
  -4   2  12        178.19        173.01        11.27 o                         
  -2   2  12          9.15          7.24         2.74 o                         
   0   2  12          2.48          3.38         4.49 o                         
   2   2  12         14.73         12.41         3.38 o                         
   4   2  12         10.77         10.75         4.50 o                         
   6   2  12         39.24         42.54         8.20 o                         
   8   2  12          6.74          6.22         5.23 o                         
  10   2  12          0.89          2.35         4.26 o                         
 -19   3  12          3.23          0.00         5.63 o                         
 -17   3  12          7.09          8.76         7.41 o                         
 -15   3  12        482.86        437.35        54.60 o                         
 -13   3  12          0.70          0.00         8.72 o                         
 -11   3  12        306.32        293.03        23.97 o                         
  -9   3  12        796.30        826.43        39.91 o                         
  -7   3  12        175.37        168.14        18.02 o                         
  -5   3  12        514.84        560.63        31.81 o                         
  -3   3  12         44.79         40.60         8.10 o                         
  -1   3  12         69.23         49.87        17.06 o                         
   1   3  12        127.22        115.04        12.63 o                         
   3   3  12          0.73          0.00         3.07 o                         
   5   3  12         14.94         15.44         5.01 o                         
   7   3  12        217.97        239.40        26.87 o                         
   9   3  12         19.78         32.26        14.98 o                         
 -16   4  12          1.95         11.14         6.61 o                         
 -14   4  12         68.16         94.39        17.60 o                         
 -12   4  12        178.34        198.17        36.93 o                         
 -10   4  12          3.95          5.69         9.30 o                         
  -8   4  12          0.71          0.26         7.51 o                         
  -6   4  12        104.56        108.89        14.89 o                         
  -4   4  12        137.65        130.22        16.91 o                         
  -2   4  12         44.39         59.67        11.45 o                         
   0   4  12         30.16         44.35        18.21 o                         
   2   4  12        189.74        204.33        25.50 o                         
   4   4  12          2.74          5.97         3.73 o                         
   6   4  12         14.24         11.65         5.39 o                         
 -13   5  12          0.01         28.27        19.02 o                         
 -11   5  12         24.80         39.91        20.23 o                         
  -9   5  12         26.43         20.52        15.10 o                         
  -7   5  12          2.89          0.00         6.98 o                         
  -5   5  12         97.61         97.71        14.99 o                         
  -3   5  12          2.74          4.13         6.00 o                         
  -1   5  12        112.43        124.62        18.05 o                         
   1   5  12         64.29         58.38        14.90 o                         
   3   5  12          2.46          2.66         6.23 o                         
 -19   1  13         25.13         20.08         8.44 o                         
 -17   1  13         87.74         61.29        13.53 o                         
 -15   1  13          2.24          2.49         5.00 o                         
 -13   1  13        285.79        278.43        26.82 o                         
 -11   1  13          9.67          9.12         4.89 o                         
  -9   1  13        114.02        119.71        17.15 o                         
  -7   1  13        336.99        356.32        29.44 o                         
  -5   1  13         36.35         19.28         5.68 o                         
  -3   1  13         94.40         77.01        10.48 o                         
  -1   1  13        142.47        165.95        13.72 o                         
   1   1  13         42.27         43.24         6.74 o                         
   3   1  13          4.86          0.00         2.76 o                         
   5   1  13        122.34        100.38        16.07 o                         
   7   1  13        147.61        194.84        22.78 o                         
   9   1  13          3.08          3.53         6.42 o                         
 -18   2  13          7.37         18.04        14.48 o                         
 -16   2  13          5.18          5.34         4.69 o                         
 -14   2  13          6.42          1.81         2.57 o                         
 -12   2  13        246.95        238.33        24.28 o                         
 -10   2  13        273.67        228.00        23.73 o                         
  -8   2  13          0.07          5.78         5.84 o                         
  -6   2  13        133.49        114.74         9.73 o                         
  -4   2  13        149.11        176.51        15.44 o                         
  -2   2  13          1.50          0.00         2.05 o                         
   0   2  13         94.73         84.48        11.82 o                         
   2   2  13          2.65          2.38         3.24 o                         
   4   2  13         73.81         54.95         9.46 o                         
   6   2  13          5.11          0.00         4.40 o                         
   8   2  13         96.36         91.50        16.08 o                         
 -17   3  13         12.54          9.88         6.72 o                         
 -15   3  13         21.11         34.86        16.06 o                         
 -13   3  13         36.49         29.90        16.65 o                         
 -11   3  13          3.16          6.03         4.46 o                         
  -9   3  13         45.69         48.54         9.78 o                         
  -7   3  13         36.64         30.71         6.87 o                         
  -5   3  13         15.76         14.61         9.31 o                         
  -3   3  13        268.00        248.37        20.78 o                         
  -1   3  13        151.57        162.68        30.86 o                         
   1   3  13        168.83        182.66        24.33 o                         
   3   3  13         12.43         14.52         8.30 o                         
   5   3  13          0.11          0.00         4.71 o                         
 -14   4  13        120.09        137.26        33.40 o                         
 -12   4  13        165.69        144.98        31.84 o                         
 -10   4  13         24.53         20.01        14.73 o                         
  -8   4  13          0.27          0.00         5.90 o                         
  -6   4  13          8.37          9.37         5.72 o                         
  -4   4  13        169.21        166.19        19.14 o                         
  -2   4  13          7.46          2.58         6.19 o                         
   0   4  13          4.02          4.22        10.37 o                         
   2   4  13         15.06         15.54         7.09 o                         
   4   4  13         12.52          9.28         6.16 o                         
  -9   5  13        134.89        133.88        18.69 o                         
  -7   5  13         46.24         36.31         9.08 o                         
  -5   5  13         15.05         11.92         6.77 o                         
  -3   5  13          1.45          3.82         5.68 o                         
 -16   0  14          6.60         11.60         5.91 o                         
 -14   0  14          3.42         24.09        13.08 o                         
 -12   0  14         57.01        116.54        26.60 o                         
 -10   0  14          0.43          0.00         7.68 o                         
  -8   0  14        263.70        254.30        37.24 o                         
  -6   0  14        117.85        159.64        28.31 o                         
  -4   0  14         18.24         15.07         9.28 o                         
  -2   0  14         17.01         26.04         8.37 o                         
   0   0  14          5.30          5.11         3.66 o                         
   2   0  14         17.90          7.58         9.13 o                         
   4   0  14        111.72         86.29        21.50 o                         
   6   0  14         24.55         10.32         7.71 o                         
 -17   1  14          0.96          0.00         3.64 o                         
 -15   1  14         55.13         51.17        12.23 o                         
 -13   1  14         65.52         88.46        16.17 o                         
 -11   1  14         37.43         39.08        10.66 o                         
  -9   1  14          0.14          1.69         6.13 o                         
  -7   1  14          1.68          8.90         5.08 o                         
  -5   1  14          5.49          0.33         3.00 o                         
  -3   1  14        168.51        211.20        18.29 o                         
  -1   1  14         85.00        106.08        11.50 o                         
   1   1  14          6.48          4.80         4.52 o                         
   3   1  14         26.67         12.51         5.14 o                         
   5   1  14          0.00          0.00         3.05 o                         
 -16   2  14         16.15          3.08         5.95 o                         
 -14   2  14         27.07         40.84        11.12 o                         
 -12   2  14         58.57         74.76        14.26 o                         
 -10   2  14        204.68        241.20        24.78 o                         
  -8   2  14          1.12          0.00         3.12 o                         
  -6   2  14         92.86         90.92        14.43 o                         
  -4   2  14          0.44          2.44         4.11 o                         
  -2   2  14         11.63         16.72         6.67 o                         
   0   2  14          8.57          8.70         4.28 o                         
   2   2  14          4.12          0.29         3.73 o                         
   4   2  14          0.73          4.89         3.68 o                         
 -13   3  14         29.16         45.30        18.84 o                         
 -11   3  14        185.88        226.47        39.54 o                         
  -9   3  14         10.74         11.56         4.90 o                         
  -7   3  14         13.52          9.49         9.86 o                         
  -5   3  14          0.21          0.00         7.57 o                         
  -3   3  14         86.91        146.67        31.38 o                         
  -1   3  14         21.50         31.71        15.41 o                         
   1   3  14          0.06          1.69         7.29 o                         
   3   3  14          2.47          0.00         4.56 o                         
 -10   4  14         66.29         79.49        13.41 o                         
  -8   4  14         98.93        126.31        30.67 o                         
  -6   4  14         66.09         55.98        20.48 o                         
  -4   4  14         21.58         28.01        12.84 o                         
  -2   4  14         27.33         53.53        22.21 o                         
 -13   1  15        123.12        158.11        21.50 o                         
 -11   1  15          3.18          2.53         6.70 o                         
  -9   1  15         34.48         61.88        14.03 o                         
  -7   1  15          7.92          7.34         4.66 o                         
  -5   1  15        268.70        345.14        24.48 o                         
  -3   1  15         44.56         54.93         8.40 o                         
  -1   1  15          0.72          0.00         3.04 o                         
   1   1  15          1.21          0.00         2.73 o                         
 -12   2  15        126.71        163.97        21.49 o                         
 -10   2  15         68.54         86.24        16.30 o                         
  -8   2  15         44.15         58.63        12.02 o                         
  -6   2  15          1.91          2.20         3.06 o                         
  -4   2  15          0.40          4.74         5.85 o                         
  -2   2  15         55.12         64.30        14.97 o                         
   0   2  15          9.71          6.38        10.29 o                         
  -7   3  15          5.47          0.00         6.57 o                         
  -5   3  15        180.51        261.45        43.84 o                         
                                                                                
